# Supplementary material for: TRIM5α restricts poxviruses and is antagonized by CypA and the viral protein C6
Source: Nature. 2023 Aug 9;620(7975):873–80. doi: 10.1038/s41586-023-06401-0 (PMC10447239; doi:10.1038/s41586-023-06401-0)
Supplement: Supplementary file 3 — Supplementary Tables 1–7, which list the cell lines, oligonucleotides, plasmids, antibodies, reagents, kits and software that have been used in the paper. [file 41586_2023_6401_MOESM3_ESM.xlsx]

## Sheet: Table 1. Cell lines
Cell lines	Source	Identifier
Human fetal foreskin fibroblasts (HFFFs) immortalized with human telomerase (HFFF-TERTs)	Stanton et al., 2007	N/A
BS-C-1 (African green monkey cell line)	ATCC	ATCC: CCL-26
RK13 cells (rabbit kidney cell line)	ATCC	ATCC: CCL-37
HeLa (human cervical adenocarcinoma epithelial cell line)	ATCC	ATCC: CCL-2
HEK293T (human embryo kidney epithelial cell line)	ATCC	ATCC: CRL-11268
T-REx-293	Life technologies	R71007
CRISPR Ctrl HeLa (for TRIM5-/-)	This paper	N/A
TRIM5-/- clone 1 HeLa	This paper	N/A
TRIM5-/- clone 2 HeLa	This paper	N/A
CRISPR RICE T-REx-293 (for TRIM5-/-)	This paper	N/A
TRIM5-/- clone 1 T-REx-293	This paper	N/A
TRIM5-/- clone 2 T-REx-293	This paper	N/A
EV T-REx-293 in T5-/- (complementation)	This paper	N/A
TAP-T5α WT T-REx-293 (complementation)	This paper	N/A
TAP-T5γ WT T-REx-293 (complementation)	This paper	N/A
TAP-T5δ WT T-REx-293 (complementation)	This paper	N/A
EV T-REx-293 (over-expression)	This paper	N/A
FLAG-T5α WT T-REx-293 (over-expression)	This paper	N/A
FLAG-T5γ WT T-REx-293 (over-expression)	This paper	N/A
FLAG-T5δ WT T-REx-293 (over-expression)	This paper	N/A
FLAG-T5α L19R T-REx-293 (complementation)	This paper	N/A
FLAG-T5α N70A T-REx-293 (complementation)	This paper	N/A
FLAG-T5α R119E T-REx-293 (complementation)	This paper	N/A
FLAG-T5α ΔSPRY T-REx-293 (complementation)	This paper	N/A
CRISPR RICE T-REx-293 (for CypA-/-)	This paper	N/A
CypA-/- clone 1 T-REx-293	This paper	N/A
CypA-/- clone 2 T-REx-293	This paper	N/A
EV T-REx-293 in CypA-/- (complementation)	This paper	N/A
TAP-CypA WT T-REx-293 (complementation)	This paper	N/A
TAP-CypA R55A T-REx-293 (complementation)	This paper	N/A
TAP-CypA F113A T-REx-293 (complementation)	This paper	N/A
CRISPR RICE T-REx-293 (for TRIM5-/- CypA-/-)	This paper	N/A
T5-/- CypA-/- clone 1 T-REx-293	This paper	N/A
T5-/- CypA-/- clone 2 T-REx-293	This paper	N/A
EV T5-/- CypA-/- T-REx-293 (complementation)	This paper	N/A
TAP-CypA T5-/- CypA-/- T-REx-293 (complementation)	This paper	N/A
Myc-VACVC6 HEK293T (over-expression)	Soday et al., 2019	N/A
TAP-VACVB14 HEK293T (over-expression)	Lu et al., 2019	N/A
TAP-VACVcoC6 HEK293T (over-expression)	Lu et al., 2019	N/A
TAP-MPXVUK22B14 T-REx-293 (over-expression)	This paper	N/A
TAP-VACVcoC6 T-REx-293 (over-expression)	This paper	N/A
TAP-RPXVC6 T-REx-293 (over-expression)	This paper	N/A
TAP-CPXVC6 T-REx-293 (over-expression)	This paper	N/A
TAP-ElephantpoxvirusC6 T-REx-293 (over-expression)	This paper	N/A
TAP-CMLVC6 T-REx-293 (over-expression)	This paper	N/A
TAP-MPXVUK2022coC6 T-REx-293 (over-expression)	This paper	N/A
TAP-MPXVZairecoC6 T-REx-293 (over-expression)	This paper	N/A
TAP-VARVcoC6 T-REx-293 (over-expression)	This paper	N/A
L3 T5-/- CypA-/- T-REx-293	This paper	N/A
Supplementary Table 1. Cell lines used in this study.
References
Lu, Y. et al. Histone deacetylase 4 promotes type I interferon signaling, restricts DNA viruses, and is degraded via vaccinia virus protein C6. Proc Natl Acad Sci U S A 116, 11997-12006, doi:10.1073/pnas.1816399116 (2019).
Soday, L. et al. Quantitative temporal proteomic analysis of vaccinia virus infection reveals regulation of histone deacetylases by an interferon antagonist. Cell Rep 27, 1920-1933 e1927, doi:10.1016/j.celrep.2019.04.042 (2019).
Stanton, R. J. et al. Cytomegalovirus destruction of focal adhesions revealed in a high-throughput Western blot analysis of cellular protein expression. J Virol 81, 7860-7872, doi:10.1128/JVI.02247-06 (2007).

## Sheet: Table 2. Oligonucleotides
Oligo names	Sequence 5' - 3'
RICE CRISPR KO fw	CACCGCAGACAAACCCTTGAACCA
RICE CRISPR KO rev	AAACTGGTTCAAGGGTTTGTCTGC
TRIM5 CRISPR KO sgRNA1 fw	CACCGCCTCCTCCTTTACATTAACC
TRIM5 CRISPR KO sgRNA1 rev	AAACGGTTAATGTAAAGGAGGAGGC
TRIM5 CRISPR KO sgRNA2 fw	CACCGTTGATCATTGTGCACGCCA
TRIM5 CRISPR KO sgRNA2 rev	AAACTGGCGTGCACAATGATCAAC
TRIM5 KO sequencing fw	CCAATGCACAGATAAGAACAG
TRIM5 KO sequencing rev	CTGCCCTCTCTTCCTTCCA
pcDNA4-FLAG-T5α fw	TTTGCGGCCGCGGCTTCTGGAATCCTGGTT
pcDNA4-FLAG-T5α rev	TTTTCTAGATCAAGAGCTTGGTGAGCACAGA
pcDNA4-FLAG-T5γ fw	TTTGCGGCCGCGGCTTCTGGAATCCTGGTT
pcDNA4-FLAG-T5γ rev	TTTTCTAGATCATAAGGAGGGGTAAGTTATGTGTGTC
pcDNA4-FLAG-T5δ fw	TTTGCGGCCGCGGCTTCTGGAATCCTGGTT
pcDNA4-FLAG-T5δ rev	TTTTCTAGACTACTTGGGAGGCTGAGGC
pcDNA4-TAP-T5 fw	AAAGCTAGCGCCACCATGGACTACAAGGACG
pcDNA4-TAP-T5α rev	AAAGTCGACTCTAGATCAAGAGCTTGGTGAGCAC
pcDNA4-TAP-T5γ rev	AAAGTCGACCTAGATCATAAGGAGGGGTAAGTTATGTG
pcDNA4-TAP-T5δ rev	AAAGTCGACCTAGACTACTTGGGAGGCTGAGG
pcDNA4-TAP-T5α L19R fw	CCCCATCTGCCGGGAACTCCTGA
pcDNA4-TAP-T5α L19R rev	CAGGTCACCTCCTCCTTTACATTAAC
pcDNA4-TAP-T5α N70A fw	CATACGGCCTGCCCGGCATGTAG
pcDNA4-TAP-T5α N70A rev	TTCTCAGGCTGGTAACTG
pcDNA4-TAP-T5α R119E fw	GCTTTGTGAGGAGTCTCAGGAGC
pcDNA4-TAP-T5α R119E rev	CAGCAAATGACCTTCCCG
pcDNA4-TAP-T5α ΔSPRY fw	AAAGCGGCCGCGGCTTCTGGAAT
pcDNA4-TAP-T5α ΔSPRY rev	TTTGGGCCCTCAATCAGGAGCTCGAAACACTCTCCTTTGA
pcDNA4-TAP-T5α RING fw	AAAGCGGCCGCGGCTTCTGGAAT
pcDNA4-TAP-T5α RING rev	TTTGGGCCCTCATGGGCTCAACTTGAC
pcDNA4-TAP-T5α RB fw	AAAGCGGCCGCGGCTTCTGGAAT
pcDNA4-TAP-T5α RB rev	TTTGGGCCCTCAGAACGTGTGGTGA
pcDNA4-TAP-T5α BCS fw	AAAGCGGCCGCGCAGAAAGTTGAT
pcDNA4-TAP-T5α BCS rev	TTTGGGCCCTCACTAGATCAAGAGCT
pcDNA4-TAP-T5α CS fw	AAAGCGGCCGCGCTCACAGAGGAG
pcDNA4-TAP-T5α CS rev	TTTGGGCCCTCACTAGATCAAGAGCTTGG
CypA CRISPR KO sgRNA1 fw	CACCGGCCCGACCTCAAAGGAGACG
CypA CRISPR KO sgRNA1 rev	AAACCGTCTCCTTTGAGGTCGGGCC
CypA CRISPR KO sgRNA2 fw	CACCGTGCCAGGACCCGTATGCTTT
CypA CRISPR KO sgRNA2 rev	AAACAAAGCATACGGGTCCTGGCAC
CypA KO1 sequencing fw	CCGTCTATAGGCCAGATGCACTG
CypA KO1 sequencing rev	AACGACTCTCAAGGCGCGGA
CypA KO2 sequencing fw	CCAGGGTTTATGTGTCAGGTACG
CypA KO2 sequencing rev	AATCGCTTGAACCCAGGAGGC
pcDNA4-TAP-CypA fw	AAAGCGGCCGCGGTCAACCCCACCGTGTTCT
pcDNA4-TAP-CypA rev	TTTGGGCCCTCATTCGAGTTGTCCACAGTCAG
pcDNA4-TAP-CypA R55A fw	CTGCTTTCACGCCATTATTCCAGGG
pcDNA4-TAP-CypA R55A rev	GAACCCTTATAACCAAATC
pcDNA4-TAP-CypA F113A fw	TTCCCAGTTTGCCATCTGCACTG
pcDNA4-TAP-CypA F113A rev	CCATTTGTGTTGGGTCCAG
pcDNA4-HA-L3 fw	AAAGCGGCCGCGAATACCCGTAC
pcDNA4-HA-L3 rev	AAAGGGCCCTTATACTATAATAGTACTAGACTGACTTCTAACAAACATCTCACCTGCC
Zaire coL3 D198N fw	TATTTGTACCAACATCCTGGTGGTC
Zaire coL3 D198N rev	TTGAACATCAGCTGGTTC
VARV coL3 DtoN RtoK fw	CAAGAGAGGCAACAAGAATATCCCCGGC
VARV coL3 DtoN RtoK rev	GTGGGGTTCTTGTCGATG
VARV coL3 multSDM fw	CTCCAGCCAAGTCCACCTCCCAGACAGGACAACAAGTGTCGGGAAGAAAACGGCGAC
VARV coL3 multSDM rev	TCTGGGTCTATTATTGCCGTCGTTGTTGAATCTGTTCCTATCATTAAATCTCTCGTTTCTGCC
VARV coL3 RtoK fw	GGTGCGCAGCAAGAAGGCTGTGG
VARV coL3 RtoK rev	AGGCTGCTCAGCTCGGAC
VARV coL3 GtoD NtoD fw	GAGTTCTGCTTCGATCTGGTCAGCATCCCAAGA
VARV coL3 GtoD NtoD rev	GTTGGAGTAGATGTCCCTCTTGTACATGCTGTAG
VARV coL3 ItoL fw	TAAGAACCACCTAAGCCTGCTGAC
VARV coL3 ItoL rev	ATCAGCCACTCGAAGAAG
pF3A-HA-T5α fw	TTTCGATCGGCCACCATGTACCCATACGATGTTCCAGATTACGCTGGTGGTGGTGCTTCTGGAATCCTG
pF3A-HA-T5α fw	AAAGTTTAAACTCAAGAGCTTGGTGAGCACAGAGTCATGGGGACTCCACATTTTCTAGGA
pF3A-HA-T5α ΔSPRY fw	TTTCGATCGGCCACCATGTACCCATACGATGTTCCAGATTACGCTGGTGGTGGTGCTTCTGGAATCCTG
pF3A-HA-T5α ΔSPRY rev	AAAGTTTAAACTCAATCAGGAGCTCGAAACACTCTCCTTTGA
pF3A-HDAC5-HA fw	TTTCGATCGGCCACCATGAACTCTCCCAACGAGTCGGATGGGATGTCAGGTCGGGAACC
pF3A-HDAC5-HA rev	AAAGTTTAAACTCAAGCGTAATCTGGAACATCGTATGGGTAACCACCACCCAGGGCAGGCTCC
pF3A-HDAC1-HA fw	TTTCGATCGGCCACCATGGCGCAGACGCA
pF3A-HDAC1-HA rev	AAAGTTTAAACTCAAGCGTAATCTGGAACATCGTATGGGTAACCACCACCTCCTCCGAATTCG
pF3A-HA-CypA fw	TTTCGATCGGCCACCATGTACCCATACGATGTTCCAGATTA
pF3A-HA-CypA rev	AAAGTTTAAACTCA TTCGAGTTGTCCACAGTCAGCAATGG
pF3A-TAP-C6 fw	TTTCGATCGGCCACCATGTGGTCTCATCCTCAG
pF3A-TAP-C6 rev	AAAGTTTAAACTCATCTGTCCACGTCGTCCCGCCG
pF3A-TAP-L3 fw	TTTCGATCGGCCACCATGTGGTCTCATCCTCAG
pF3A-TAP-L3 rev	AAAGTTTAAACTCATCACACGATGATTGTAGAGCTCTGGC
VARVcoC6 A3V fw	GCCGCGAACGTCTACAACAAG
VARVcoC6 A3V rev	CGCCTTGTCATCGTCATCC
VARVcoC6 D129C fw	GATCCAGCGGCGGTATCCTATTGATGACGACGAAGAGGACAGATGATAATCTAGAGGGC
VARVcoC6 D129C rev	CGCCGGTACAGGGCCACCTTCAGGTGGCTCATGTCGGTGTTGTCGAAGATGTACTCCATC
VARVcoC6 E62toA87 fw	GACAGCTTCATCAGAAGCCTGCAGAACATCTCCAGCAAGAAAGACAAGC
VARVcoC6 E62toA87 rev	GAAGCTCATGGCGTTGATGTCCTTGGCCAGGTCGTAGATGTTGCCGTCG
MPXVcoC6 Congo fw	CGCTGACCGCGGGGGCCC
MPXVcoC6 Congo rev	GTCGTCATCAATAGGATAACATCTCTGGATTCTTCGGTACAGGGC
RPXVC6 fw	CAAGGCGGCCGCGAATGCGTATAATAAAGC
RPXVC6 rev	CATGGGCCCTCTAGATTATCTATCTACATC
CPXVC6 fw	CAAGGCGGCCGCGAATGCGTATAATAAAGC
CPXVC6 rev	CATGGGCCCTCTAGATTATCTATCTACATC
ElephantpoxvirusC6 fw	CAAGGCGGCCGCGAATGCGTATAATAAAGC
ElephantpoxvirusC6 rev	CATGGGCCCTCTAGATTATCTATCTACATC
CMLVC6 fw	CAAGGCGGCCGCGAATGCGTATAATAAAGCCG
CMLVC6 rev	CATGGGCCCTCTAGATTATCTGTCTTCTTC
NFKBIA fw	CTCCGAGACTTTCGAGGAAAT
NFKBIA rev	GCCATTGTAGTTGGTAGCCTT
CCL2 fw	CAGCCAGATGCAATCAATGCC
CCL2 rev	TGGAATCCTGAACCCACTTCT
CXCL8 fw	AGAAACCACCGGAAGGAACCATCT
CXCL8 rev	AGAGCTGCAGAAATCAGGAAGGCT
CXCL10 fw	GTGGCATTCAAGGAGTACCTC
CXCL10 rev	GCCTTCGATTCTGGATTCAGACA
IL6 fw	AAATTCGGTACATCCTCGACG
IL6 rev	GGAAGGTTCAGGTTGTTTTCT
GAPDH fw	ACCCAGAAGACTGTGGATGG
GAPDH rev	TTCTAGACGGCAGGTCAGGT
Supplementary Table 2. Oligonucleotide primers used in this study.

## Sheet: Table 3. Plasmids
Plasmid	Source
pX459 EV	Ran et al., 2013
pX459-TRIM5sg1	This paper
pX459-TRIM5sg2	This paper
pX495-CypAsg1	This paper
pX495-CypAsg2	This paper
pX495-RICE	This paper
pcDNA4/TO EV	Invitrogen
pcDNA4-FLAG-T5α	This paper
pcDNA4-FLAG-T5γ	This paper
pcDNA4-FLAG-T5δ	This paper
pcDNA4-TAP-T5α	This paper
pcDNA4-TAP-T5γ	This paper
pcDNA4-TAP-T5δ	This paper
pcDNA4-TAP-T5α L19R	This paper
pcDNA4-TAP-T5α N70A	This paper
pcDNA4-TAP-T5α R119E	This paper
pcDNA4-TAP-T5α ΔSPRY	This paper
pcDNA4-TAP-T5α RING	This paper
pcDNA4-TAP-T5α RB	This paper
pcDNA4-TAP-T5α BCS	This paper
pcDNA4-TAP-T5α CS	This paper
pcDNA4-TAP-CypA WT	This paper
pcDNA4-TAP-CypA R55A	This paper
pcDNA4-TAP-CypA F113A	This paper
pcDNA4-TAP-VACVcoL3	This paper
pcDNA4-TAP-VACVcoN1	Maluquer de Motes et al., 2014
pcDNA4-TAP-VACVcoC6	Unterholzner et al., 2011
pcDNA4-TAP-RPXVC6	This paper
pcDNA4-TAP-CPXVC6	This paper
pcDNA4-TAP-ElephantpoxvirusC6	This paper
pcDNA4-TAP-CMLVC6	This paper
pcDNA4-TAP-MPXVUK2022coC6	This paper
pcDNA4-TAP-MPXVZairecoC6	This paper
pcDNA4-TAP-VARVcoC6	This paper
pcDNA3 EV	Invitrogen
pcDNA3-HA-VACVL3	This paper
pcDNA3-HA-VACVcoL3	This paper
pcDNA3-HA-MPXVUK2022coL3	This paper
pcDNA3-HA-MPXVZairecoL3	This paper
pcDNA3-HA-VARVcoL3	This paper
pcDNA3-HA-C1	This paper
pF3A WG (BYDV)	Promega
pF3A-HA-T5α	This paper
pF3A-HDAC5-HA	This paper
pF3A-HDAC1-HA	This paper
pF3A-TAP-coC6	This paper
pF3A-TAP-coL3	This paper
pF3A-TAP-T5α	This paper
pF3A-TAP-T5α ΔSPRY	This paper
pF3A-TAP-CypA	This paper
pF3A-HA-coL3	This paper
Supplementary Table 3. Plasmids used in this study.
References
Maluquer de Motes, C., Schiffner, T., Sumner, R. P. & Smith, G. L. Vaccinia virus virulence factor N1 can be ubiquitylated on multiple lysine residues. J Gen Virol 95, 2038-2049, doi:10.1099/vir.0.065664-0 (2014).
Ran, F. A. et al. Genome engineering using the CRISPR-Cas9 system. Nat Protoc 8, 2281-2308, doi:10.1038/nprot.2013.143 (2013).
Unterholzner, L. et al. Vaccinia virus protein C6 is a virulence factor that binds TBK-1 adaptor proteins and inhibits activation of IRF3 and IRF7. PLoS Pathog 7, e1002247, doi:10.1371/journal.ppat.1002247 (2011).

## Sheet: Table 4. Antibodies
Antibody	Source	Identifier	Dilution
Mouse anti-FLAG	Sigma-Aldrich	Cat# F3165; RRID:AB_259529	1 in 1000
Rabbit anti-FLAG	Sigma-Aldrich	Cat# F7425; RRID:AB_439687	1 in 1000
Mouse anti-HA	BioLegend	Cat# 901513; RRID:AB_2565335	1 in 1000
Rabbit anti-HA	Sigma-Aldrich	Cat# H6908; RRID:AB_260070	1 in 1000
Mouse anti-Myc	Merck Millipore	Cat# 05-724; RRID:AB_11211891	1 in 1000
Mouse anti-GAPDH	Sigma-Aldrich	Cat# G8795; RRID:AB_1078991	1 in 1000
Rabbit anti-α-actin	Sigma-Aldrich	Cat# A2066; RRID:AB_476693	1 in 1000
Mouse anti-TRIM5	Santa Cruz Biotechnology	Cat# sc-373864; RRID:AB_10918111	1 in 1000
Mouse anti-HDAC5	Santa Cruz Biotechnology	Cat# sc-133225; RRID:AB_2116791	1 in 1000
Mouse anti-IKKβ	Merck Millipore	Cat# 05-535, RRID:AB_2122161	1 in 1000
Rabbit anti-CypA	Invitrogen	Cat# PA1-025; RRID:AB_2169124	1 in 1000
Rabbit anti-C6	Unterholzner et al., 2011	N/A	1 in 1000
Mouse anti-D8	Parkinson & Smith, 1994	N/A	1 in 1000
Rabbit anti-L3	Resch & Moss, 2005	N/A	1 in 1000
Rabbit anti-pTAK1	Cell Signaling	Cat# 4508S; RRID:AB_561317	1 in 1000
Rabbit anti-IκBα	Cell Signaling	Cat# 9242S; RRID:AB_331623	1 in 1000
IRDye 680RD-conjugated goat anti-rabbit IgG	LI-COR	Cat# 926-68071; RRID:AB_10956166	1 in 5000
IRDye 800CW-conjugated goat anti-mouse IgG	LI-COR	Cat# 926-32210; RRID:AB_621842	1 in 5000
Donkey anti-mouse IgG (H+L) secondary antibody, Alexa Fluor 546	Invitrogen	Cat# A10036; RRID:AB_2534012	1 in 1000
Goat anti-rabbit IgG (H+L) secondary antibody, Alexa Fluor 488	Invitrogen	Cat# A11008; RRID:AB_143165	1 in 1000
Donkey anti-rabbit IgG (H+L) secondary antibody, Alexa Fluor 546	Invitrogen	Cat# A11010; RRID:AB_2534077	1 in 1000
Supplementary Table 4. Antibodies used in this study.
References
Unterholzner, L. et al. Vaccinia virus protein C6 is a virulence factor that binds TBK-1 adaptor proteins and inhibits activation of IRF3 and IRF7. PLoS Pathog 7, e1002247, doi:10.1371/journal.ppat.1002247 (2011).
Parkinson, J. E. & Smith, G. L. Vaccinia virus gene A36R encodes a M(r) 43-50 K protein on the surface of extracellular enveloped virus. Virology 204, 376-390 (1994).
Resch, W. & Moss, B. The conserved poxvirus L3 virion protein is required for transcription of vaccinia virus early genes. J Virol 79, 14719-14729, doi:10.1128/JVI.79.23.14719-14729.2005 (2005)

## Sheet: Table 5. Reagents
Chemicals	Source	Identifier
Donkey serum	Sigma-Aldrich	D9663-10ML
Goat serum	Sigma-Aldrich	G9023-10ML
Poly-D-lysine	Sigma-Aldrich	P6407-5MG
FLAG peptide	Sigma-Aldrich	F3290-4MG
Anti-HA agarose	Sigma-Aldrich	A2095
Carboxymethylcellulose sodium salt	Sigma-Aldrich	419273
Anti-FLAG M2 affinity gel	Sigma-Aldrich	A220
Carbenicillin	Sigma-Aldrich	C9231
Cyclospine A	Sigma-Aldrich	30024
Dulbecco's modified Eagle's Medium (DMEM)	Gibco	41966-029
Trypsin-EDTA	Gibco	25300-054
Penicillin-streptomycin	Gibco	15140-122
Opti-MEM I reduced serum medium	Gibco	51985-026
Acetyl coenzyme A (firefly luciferase reagents)	Nanolight Technology	315-500
Luciferin (firefly luciferase reagent)	Nanolight Technology	306-500
Coelenterazine (Renilla luciferase reagent)	Nanolight Technology	303-10
NIM811	MedChemExpress	HY-P0025
Alisporivir	MedChemExpress	HY-12559
Puromycin	InvivoGen	ant-pr-1
Zeocin	InvivoGen	ant-zn-1
cOmplete, EDTA-free protease inhibitor cocktail	Roche	11836153001
PhosSTOP phosphatase inhibitor cocktail	Roche	4906837001
Fetal bovine serum (FBS)	PAN-Biotech	P30-19375
Blasticidin S HCl solution	Santa Cruz	sc-495389
Doxycycline hydrochloride	Melford	D43020
16% Paraformaldehyde aqueous solution, EM grade	Electron Microscopy Sciences	15710
DAPI (4',6-diamidino-2-phenylindole)	Biotium	40043
Mowiol 4-88	Calbiochem	475904
Polyethylenimine (PEI), linear, MW 25000	Polysciences	23966
Passive lysis 5X buffer	Promega	E1941
Strep-TactinXT superflow resin	IBA	2-4030-002
MG-132	Abcam	ab141003
human TNF-α	PeproTech	300-01A
Supplementary Table 5. Chemicals used in this study.

## Sheet: Table 6. Kits
Critical commercial kits	Source	Identifier
Q5 High-fidelity DNA polymerase	New England Biolabs	M0491
Q5 Site-directed mutagenesis kit	New England Biolabs	E0554
OneTaq Quick-load 2X master mix with standard buffer	New England Biolabs	M486
T4 DNA ligase	New England Biolabs	M0202
Monarch Total RNA miniprep kit	New England Biolabs	T2010
SuperScript III reverse transcriptase	Invitrogen	18080044
TOPO TA Cloning Kit for Sequencing	Invitrogen	K4575J10
Platinum Taq DNA Polymerase High Fidelity	Invitrogen	11304011
TnT coupled wheat germ extract (SP6)	Promega	L4130
TransIT-LT1	Mirus Bio	MIR 2305
Pierce BCA protein assay kit	Thermo Fisher Scientific	23227
QIAamp DNA Mini Kit	QIAGEN	51306
RNAse Mini Kit	QIAGEN	74106
RNase-Free DNase Set	QIAGEN	79254
Fast SYBR Green Master Mix	Applied Biosystems	4385612
Oligo-dT primers	Thermo Fisher Scientific	SO131
Supplementary Table 6. Critical commercial kits used in this study.

## Sheet: Table 7. Software
Software and Algorithms	Source	Identifier
UCSC Genome Browser	Universit of California Santa Cruz	https://genome.ucsc.edu/
Perseus (version 1.6.2.1)	Max Planck Institute of Biochemistry	http://www.coxdocs.org/doku.php?id=perseus:start
MaxQuant (v.2.0.1.0)	Max Planck Institute of Biochemistry	https://www.maxquant.org/
GraphPad Prism 7 for Windows (version 7.04)	GraphPad Software	https://www.graphpad.com/
Image Studio Lite Quantification Software	LI-COR Biosciences	https://www.licor.com/bio/image-studio-lite/
AxioVision (version 4.8)	ZEISS	https://www.zeiss.com/microscopy/us/downloads/axiovision-downloads.html
Clustal Omega	EMBL-EBI	https://www.ebi.ac.uk/Tools/msa/clustalo/
NCBI blast	Johnson et al., 2008	https://blast.ncbi.nlm.nih.gov/Blast.cgi
MARS Data Analysis Software (version 2.00)	BMG Labtech	https://www.bmglabtech.com/en/microplate-reader-software/
FLUOstar Omega Reader Control Software (version 1.20)	BMG Labtech	https://www.bmglabtech.com/en/fluostar-omega/
ZEN Lite Microscope Software (version 2.5.75.0)	ZEISS	https://www.zeiss.com/microscopy/en/products/software/zeiss-zen-lite.html
ImageJ-Fiji (version 1.53)	Schindelin et al., 2012	https://imagej.net/software/fiji/
QuantStudioTM Real-Time software	ThermoFisher	https://www.thermofisher.com/uk/en/home/life-science/pcr/real-time-pcr/real-time-pcr-instruments/viia-7-real-time-pcr-system/viia-7-software.html
Supplementary Table 7. Software and Algorithms used in this study.
References
Johnson, M. et al. NCBI BLAST: a better web interface. Nucleic Acids Res 36, W5-9, doi:10.1093/nar/gkn201 (2008).
Schindelin, J. et al. Fiji: an open-source platform for biological-image analysis. Nat Methods 9, 676-682, doi:10.1038/nmeth.2019 (2012).
