# Supplementary material for: TRIM5α restricts poxviruses and is antagonized by CypA and the viral protein C6
Source: Nature. 2023 Aug 9;620(7975):873–80. doi: 10.1038/s41586-023-06401-0 (PMC10447239; doi:10.1038/s41586-023-06401-0)
Supplement: Supplementary file 5 — Source Data Fig. 2 [file 41586_2023_6401_MOESM5_ESM.xlsx]

## Sheet: 2a
virus titre pfu/mL
WT	KO1	KO2
39000000	65000000	68500000
36500000	64500000	72000000
34000000	66500000	66500000

## Sheet: 2b
plaque area (µM2)
WT	KO1	KO2
9520.46	12091.8	21526.1
6516.9	5454.29	6618.51
9914.85	14113.6	13026.9
4613.84	6379.12	11247.9
6308.51	13724.4	16495.5
9151.91	5750.51	9017.57
6728.74	12897.8	9374.07
5786.68	17676.9	9015.85
6435.96	8127.18	13008
9203.57	13776.1	14876.6
15419.1	10050.9	16555.8
5008.23	28015.5	12722.1
4674.12	16722.8	12544.7
5115.01	13264.6	11480.4
4947.95	9952.74	14229
3821.62	10433.2	10970.6
4071.34	18007.6	19535.2
4234.95	10569.3	13700.3
9005.52	7719.01	23186.3
4474.34	11476.9	19211.4
3141.34	13750.2	12842.6
6902.68	7479.63	10903.4
5836.62	9892.46	11776.6
6038.12	16073.5	19323.4
6651.24	8080.68	10286.8
4972.06	14525.2	11859.2
3306.67	15575.8	14323.8
7446.9	11902.3	20070.8
3403.12	9060.63	5623.07
5183.9	4894.57	13376.5
2397.34	14762.9	17184.4
5295.84	12241.6	7317.74
6799.35	9709.91	12107.2
8473.35	13894.9	13686.5
6341.24	13032.1	12313.9
7343.57	9926.91	19826.3
5213.18	14926.5	9027.91
3291.17	7415.9	14945.5
4241.84	19831.4	13810.5
7260.9	17020.8	6032.96
6468.68	12556.8	5235.57
16748.6	12214	13164.7
4340.01	14427.1	10974
5728.12	8774.74	19042.6
8707.57	14008.6	13385.1
9787.41	6032.96	12541.2
7477.9	16922.6	12117.6
6714.96	14232.5	12451.7
3637.34	15527.6	12994.2
5528.34	15675.7	13989.6
9455.02	15679.1	16691.8
8817.8	18474.3	20554.8
12742.8	17098.3	10655.4
5738.46	20492.8	9672.02
13535	12734.1	13013.1
10312.7	17339.4	9768.46
5543.84	15257.2	11719.8
6945.74	22027.3	9513.57
17275.6	14919.6	14387.5
9597.96	10856.9	18465.7
5729.85	13070	14022.4
13460.9	16240.6	10352.3
6100.12	20838.9	9873.52
8559.46	13653.8	18922.1
2984.62	8523.3	16736.6
7693.18	12296.7	6005.4
4265.95	12751.4	13028.6
6914.74	14899	18445
11439	25585.4	5464.62
9503.24	14068.9	14368.5
7031.85	15971.9	6210.35
6163.85	8809.18	15357.1
9606.57	17010.4	15729.1
7090.4	8888.41	14310
7426.24	9833.91	14559.7
8838.46	19363	8959.02
9740.91	16121.7	13409.2
8442.35	13132	10168
9162.24	18240.1	13355.9
6704.62	16202.7	18365.8
6461.79	9971.69	11149.7
6723.57	12818.5	18314.2
3935.29	7515.79	15138.4
9139.85	19294.1	12279.5
9606.57	18663.8	7033.57
4808.45	12425.9	11339.1
9427.46	14745.7	4892.84
3821.62	12718.6	4734.4
4658.62	8585.3	16571.3
8519.85	13931.1	16183.8
9441.24	16052.9	11809.3
9098.52	16536.8	10743.2
5679.9	12704.9	13123.4
9498.08	11523.4	14973
8366.57	19073.7	11449.4
5836.62	19571.4	16139
4186.73	17952.5	11886.8
5261.4	11828.2	14812.9
9475.69	17385.9	10612.4
5609.29	24832.8	9002.07
10708.8	14769.8	13431.6
4433.01	17201.6	18159.2
7155.85	8556.02	11256.5
11242.7	17094.8	10281.7
5022.01	14425.4	7619.13
6225.85	13664.1	16967.4
4892.84	12840.9	19767.7
7245.4	11435.6	10700.2
13579.8	9816.69	6043.29
7736.24	9670.3	10307.5
8342.46	11542.4	11020.5
6465.23	20962.9	10297.2
8225.35	10672.6	12784.1
9165.68	13550.5	18648.3
6475.57		17182.6
		17492.7
		21164.4
		10900
		17091.4
		10331.6
		8500.91
		17077.6

## Sheet: 2c
plaque area (µM2)
EV -	EV +	T5a -	T5a +	T5g -	T5g +	T5d -	T5d +
5842.99	6409.78	2626.74	2178.44	6297.32	4471.76	4155.73	3344.74
6060.68	6033.13	4937.97	2139.69	3828.85	3822.31	3864.16	6492.27
5150.32	2998.22	5436.03	1315.78	2189.47	5071.61	2126.95	5084.18
7149.99	5738.11	2585.41	1271.17	1909.09	4437.83	4644.84	6020.04
5843.68	5719.34	7676.48	3217.12	6991.72	5783.58	6246.86	5604.81
10041.4	4507.24	4927.46	4305.91	5445.51	3953.37	3755.31	4954.5
6926.45	4016.4	4124.39	3534.35	1198.5	5355.43	6621.1	1321.29
2503.6	6099.09	5975.26	4235.99	8013	5790.3	2902.64	5305.66
5474.27	4971.38	1897.55	3698.65	8488.33	6383.43	2384.77	6053.62
5565.55	3832.98	5653.72	4323.99	5034.07	4003.14	5402.45	7838.54
5506.99	2667.04	3276.71	1616.48	6689.99	2992.71	5373	4761.95
4690.83	6615.24	3524.19	3281.87	10310.1	7258.15	6418.05	4332.43
5114.49	3253.28	4955.88	2689.94	5412.78	4370.66	6585.1	3619.6
6167.63	7282.26	5225.92	2473.63	7643.06	4813.45	2414.39	7147.93
1823.15	7284.5	6465.23	3034.56	7147.58	5336.66	5361.12	4376.86
4774.01	5041.3	4516.37	3300.3	7355.11	5852.3	4805.35	6501.23
5861.77	2390.97	8135.62	3846.94	5949.26	5621.86	5610.49	3539.86
5170.29	1506.26	3191.46	8946.45	8490.75	6979.84	5066.62	7778.6
3781.66	6984.49	3316.66	4201.71	4522.39	5333.04	3914.79	2411.98
4032.76	8150.61	6096.16	4249.08	11516	2491.03	3388.82	6393.76
2695.63	5559.17	4655.35	2177.07	4453.5	9356.85	3756.52	6072.74
5479.95	5759.3	3000.46	3796.13	5609.81	5786.16	4857.36	4700.99
4062.9	6691.36	4202.75	3589.63	5683.52	3996.25	5228.16	8279.77
6602.15	5957.18	5106.4	2179.3	4907.65	3487.68	1180.93	7708.16
8171.62	6915.6	3100.35	497.207	3612.2	8024.54	6959.17	4296.95
3884.31	5566.23	3306.67	1499.03	3870.87	5212.14	6715.82	3509.38
4568.55	4924.36	8282.18	1829.35	5231.43	6700.66	5094.52	3034.05
3438.08	5968.72	8569.28	2812.57	7284.67	9233.37	4047.4	3184.39
2089.06	6332.8	4455.91	2728.87	5607.4	4618.84	3657.15	5896.04
3489.4	6833.1	6585.45	1615.28	7184.95	7087.82	4978.27	4741.8
8230.86	5911.71	6379.64	4169.16	5700.74	6203.8	4875.79	4053.43
7252.12	4440.07	8376.73	4216.87	6969.5	4666.54	3750.84	4448.51
4108.2	6019.52	4907.83	2648.78	5186.48	5526.11	5263.12	6243.93
5993.69	8104.79	3914.45	3664.9	2419.73	4499.66	3792.34	5510.09
3513.51	9135.72	4436.63	2485	5644.08	5706.42	3858.82	2814.29
4348.79	7108.49	3892.92	2229.77	4648.46	5242.97	3259.83	2511.01
4934.35	7706.61	6505.36	2119.89	2080.28	3132.04	4570.61	4196.72
6924.38	6952.97	5504.41	1623.37	2991.16	7772.06	6135.09	5183.21
6479.01	4993.25	7807.02	2931.23	8059.16	6905.26	5479.26	3170.45
2974.8	3154.95	5523.52	2253.88	10284.8	6173.66	2341.88	1224.67
4607.3	7621.36	2791.04	3293.58	6438.54	6648.48	4011.06	3482.86
3562.08	8454.58	6649.69	1677.45	3781.66	6369.48	6434.24	5020.46
4394.78	5953.56	3071.24	2400.78	2035.84	10571.5	3891.71	4540.65
4625.73	7480.49	4938.14	3859.68	4019.85	5123.28	6159.37	4804.84
6162.3	3484.75	4942.44	3895.5	6531.2	4661.55	3175.27	6470.92
5209.04	6230.5	5141.7	5148.42	2738.51	5612.91	3007.18	4472.97
5556.07	6176.94	5453.6	3892.23	5221.96	3154.95	3833.16	3817.49
6197.77	4356.89	3988.68	4314.35	5282.07	2421.28	3746.53	7444.49
5680.42	3243.29	5257.27	3299.61	8466.98	6525.69	3978.51	5843.68
3069.01	6089.96	4777.28	5061.79	4140.57	5443.44	3529.53	7369.23
3986.44	2647.23	8274.6	4296.26	6258.57	5718.31	4260.79	5547.12
4887.5	5383.51	4638.64	2441.08	6620.24	4620.04	4772.12	5751.2
4309.01	2786.39	3965.43	1873.09	5009.61	6780.75	2516.69	3658.52
3901.19	7017.04	4396.33	2114.72	4147.29	6277.51	5079.7	5505.09
3620.64	6952.97	7697.49	3105.34	5606.53	6759.05	5049.39	4078.23
3183.36	5709.69	4228.06	4480.03	3613.06	5620.83	4480.89	5401.76
3266.03	1269.62	6371.55	2874.39	6298.18	4550.64	4194.82	4605.23
4225.83	6633.5	6117	5995.24	5227.3	6385.5	6696.7	5304.8
10645.9	3975.24	6237.38	1317.33	3464.77	2706.65	5777.55	1937.68
4651.73	6935.23	2248.88	4098.04	3876.56	5322.02	4349.48	5971.99
2512.04	7643.41	5576.39	3530.56	3990.05	5638.74	3625.11	2325.01
6054.83	4163.65	6842.75	1553.27	2835.13	4397.19	5384.88	3758.93
5178.56	7636.52	5328.57	2100.77	3966.63	7102.63	2850.63	3119.3
5387.47	5688.34	6109.08	2031.71	4961.73	8067.94	6097.54	5039.75
4816.03	6113.21	1564.99	3479.93	5301.18	6801.24	6697.74	4106.47
4031.39	3752.38	6279.75	2093.71	5659.06	6822.6	3709.33	5253.31
3005.28	6052.76	8247.57	2636.21	1381.91	2236.83	5549.01	5363.7
3893.09	7151.2	3042.66	3207.64	5253.48	4895.08	4801.05	3661.97
5139.29	9521.67	3919.27	1356.6	5508.54	2599.53	6160.75	5244.18
2694.08	6511.56	2917.45	1010.08	6041.91	5263.81	2978.24	4381.17
1695.53	6573.56	3525.91	2352.04	5710.38	10180.8	5789.95	1994.34
7892.44	6031.92	7586.75	1523.65	5101.06	9359.61	1182.65	4911.96
6935.06	6273.55	3437.39	4214.11	5927.56	8764.23	8331.61	3484.58
7798.41	5973.37	5340.45	2777.61	8886.51	1997.27	7989.06	5304.8
6596.81	6157.47	7410.39	3057.3	3143.75	6878.91	5353.19	4195.69
5607.22	5424.15	5398.14	3189.05	3022.68	8695.86	5541.61	5106.23
7769.13	6038.64	2564.39	2677.72	6256.5	4887.68	6447.5	6141.63
3847.62	7351.66	5291.71	2244.06	8706.54	7156.02	2700.11	4932.45
5519.56	5206.81	9161.9	4332.77	7925.68	2154.16	5842.99	1604.94
3636.13	6362.59	6276.14	4485.71	5544.02	4741.98	5071.78	7457.07
9871.62	5253.13	3789.93	3533.66	7332.89	6490.38	3710.71	2680.47
7573.31	5284.99	3578.27	3830.75	2943.8	6465.06	6344.85	2752.46
3997.11	2773.64	5756.19	1271.69	7376.64	3973	4091.84	3175.96
4501.55	4246.66	4475.2	4125.07	3840.56	3215.91	4540.48	3893.78
4035.17	3630.45	4365.5	3610.99	2599.87	5513.02	6469.02	3593.6
6851.01	5129.48	4291.79	3295.13	2665.14	5801.66	4082.54	3741.36
5183.04	3396.92	5998.86	3379.35	9171.02	3807.84	7473.43	5446.19
6614.55	3991.6		3774.77	2793.28	6859.28	5186.31	4509.99
5394.01	7003.09		1173.35	9154.49	5286.89	5567.61	4521.19
8133.55	5048.88		1276.17	5007.37	6841.71	7895.89	7032.02
4099.59	2444.87		3921.68	1458.55	5859.53	6562.71	4654.66
6636.6	2636.55		3511.45	6487.11	6984.14	5933.76	5308.42
7542.83	5285.51		4851.16	6007.81	5118.45	3795.44	4334.5
1798.35	6390.66		4153.66	5108.64	8645.4	7631.7	3512.31
4045.51	6045.53		2099.05	3074.86	7575.38	5584.15	5315.48
4206.71	2718.36		2517.72	2489.82	1761.15	8608.37	1761.32
6066.54	8167.31		2212.2	3745.15	3398.64	7768.62	5926.18
6252.02	3942.69		2051	3540.21	5999.89	5116.22	5124.83
5204.39	7241.1		2693.56	4280.59	6840.51	7108.49	2880.42
	4422.33		2435.92			4068.07	6483.49
	5200.09		3333.71			5183.56	4202.06
	7015.66		4813.45			8831.74	4730.44
			793.429			6175.21	5745
			3352.31			6343.82	4243.05
			2575.07			6445.09	5150.32
			3837.29			6711.34	4212.39
			1829.18			5139.64	3935.11
			2767.62			2893.86	3790.1
			1782.16			5876.41	3120.16
			2654.12			3827.65	4600.58
			1109.97			2295.21	3828.34
			2797.93			7493.75	5832.49
			4097.69				6778.85
			2182.75				8101.87
			2305.72				6816.23
			1119.28				4168.13
			1413.26				6107.87
			1390.7				5327.36
			1081.9				3472.35
			1684.85				3471.32
			815.302				8348.83
			1528.99				3272.23
			5010.64				5912.23
			2784.32				5648.56
			4369.29				6398.93
			4054.64				5272.08
			4016.06				7296.9
							6420.28
							5261.57
							5397.28
							4148.84

## Sheet: 2d
virus titre pfu/mL
EV -	EV +	T5a -	T5a +	T5g -	T5g +	T5d -	T5d +
41000000	39500000	45500000	19000000	36500000	35000000	33000000	35500000
44000000	41500000	47000000	27000000	36500000	39000000	33000000	38000000
47000000	42500000	49000000	30000000	39000000	43000000	45000000	40500000

## Sheet: 2e
plaque area (µM2)
EV +	T5a WT -	T5a WT +	L19R -	L19R +	N70A -	N70A +	R119E -	R119E +	dSPRY -	dSPRY +
3463.4	12775.5	7555.4	8418.24	10441.9	10514.2	6293.01	9751.24	13800.2	12350.1	13626.2
8580.13	5922.73	16660.8	14726.8	8318.35	10090.5	2393.89	8826.41	6594.4	14191.1	5628.23
11687	12214	8776.46	8866.02	13972.4	11170.4	3441.01	7469.29	6993.96	7979.07	9484.3
2418.01	12498.2	10080.2	7192.01	6050.18	6708.07	7512.35	7343.57	6699.46	4884.23	4369.29
11051.5	12012.5	5394.01	14404.7	7708.68	9851.13	6119.07	6799.35	10598.6	4050.68	8661.07
5344.07	8013.52	5168.4	7533.01	14664.8	3434.12	5802.18	7581.24	12353.5	10887.9	10850
16049.4	10851.7	9387.85	12262.2	6711.51	11754.2	2948.45	6766.62	6062.23	10250.7	11253
15632.6	9394.74	7124.85	8056.57	8843.63	9411.96	3420.34	11931.6	11389.1	6465.23	5573.12
5685.07	16967.4	3215.39	4178.12	12093.5	12761.7	3198.17	17191.3	7679.4	10746.7	9661.69
7658.74	8029.02	2147.62	5116.73	8332.13	7991.13	5511.12	5151.18	8041.07	1250.34	14363.4
10543.5	5809.07	6158.68	5032.34	8965.91	7302.24	5395.73	10552.1	4159.18	7316.02	6685.68
6621.96	8897.02	2464.51	9976.85	5998.51	5474.95	2073.56	7085.24	14893.8	5004.79	9672.02
4465.73	16402.5	6565.12	8304.57	12637.7	9045.13	5585.18	6318.85	15153.9	3744.12	5736.73
3191.28	28136	4546.68	11513.1	5013.4	19995	4011.06	19276.9	6039.84	7765.52	13445.4
11080.8	19707.4	5108.12	4197.06	8759.24	14647.5	2771.06	8352.79	7285.01	6336.07	10476.3
2641.89	12091.8	9503.24	8797.13	18935.9	7679.4	3155.12	8743.74	11470	9827.02	6081.18
6389.46	4259.06	4123.01	6249.96	8914.24	10397.1	6845.85	9243.19	3556.4	6787.29	10336.8
11724.9	9432.63	8717.91	10014.7	5927.9	6015.73	7553.68	7267.79	9499.8	7655.29	18811.9
9169.13	18386.5	4333.12	14761.2	4236.68	14570	4946.23	16621.2	5652.35	7474.46	5163.23
11991.9	24653.7	6744.24	8232.24	9093.35	5213.18	4572.51	8569.79	9625.52	6630.57	12188.2
5156.34	12400	3792.34	5946.84	15147	13156.1	11623.3	6499.68	13436.8	13311.1	8869.46
9684.08	5180.45	6115.62	12091.8	8049.68	8230.52	7023.24	9856.3	8824.68	7410.74	6887.18
15872	11757.6	10519.3	7434.85	6973.29	13886.3	5440.51	6320.57	7569.18	7367.68	13690
10758.7	13044.1	6504.85	12778.9	7000.85	7560.57	5566.23	10949.9	12772	9334.46	9465.35
17802.7	7331.51	7090.4	10803.5	11582	6020.9	6930.24	11094.6	8525.02	9646.19	9603.13
8037.63	10915.5	2786.56	9232.85	8082.4	7705.24	9933.8	7622.57	10016.5	8215.02	11413.2
8072.07	14490.8	9320.68	8990.02	7052.51	10236.9	6124.23	11172.1	11955.7	11165.2	9479.13
3303.23	11366.7	8013.52	8692.07	7591.57	8111.68	6558.23	8430.3	10691.6	9274.18	7905.02
13006.2	11168.6	8294.24	8402.74	8161.63	7708.68	4627.62	8778.18	22633.5	9062.35	9215.63
7967.02	14182.5	5566.23	7512.35	11203.1	15422.5	6721.85	12071.1	6919.9	5586.9	6058.79
7176.51	24281.7	3341.12	8674.85	14318.6	13392	5137.4	16399	12777.2	12279.5	7073.18
11728.4	12460.3	4613.84	9682.35	6150.07	8054.85	3828.51	11370.1	11265.1	17940.4	5504.23
4644.84	17074.1	8008.35	9632.41	10400.5	4433.01	6857.9	5929.62	9301.74	6987.07	7142.07
11662.9	16569.5	5655.79	14544.2	11830	8411.35	3978.34	6234.46	13946.6	8500.91	9723.69
10238.6	16464.5	4086.84	13836.4	11227.2	7739.68	4217.73	11718	9654.8	7462.4	8621.46
8230.52	14392.6	4868.73	18179.8	18345.2	7343.57	6794.18	6125.96	10378.1	8795.41	10402.2
11745.6	23959.6	5311.34	12964.9	10564.1	6217.23	4100.62	9783.96	5707.46	9069.24	8223.63
8786.8	10548.6	8540.52	8702.41	14153.2	8344.18	6883.74	14404.7	8895.3	6689.12	11557.9
5547.29	14399.5	9172.57	5400.9	12999.4	11289.2	5090.9	7343.57	10588.2	9811.52	4381.34
7729.35	8492.3	3489.23	15407	12043.5	10844.9	3854.34	11241	11351.2	11866.1	4662.07
12520.6	15999.5	3253.28	8736.85	7128.29	8246.02	7195.46	17895.7	7391.79	5600.68	8302.85
4455.4	11199.6	6535.85	11533.8	11590.6	3241.23	4476.07	8454.41	6764.9	6928.51	12344.9
8351.07	16848.5	3558.12	12227.8	13483.3	8163.35	14911	13588.4	12024.6	6045.01	13423
7057.68	14289.3	4748.18	10886.2	6649.51	4663.79	4996.18	6339.51	5392.29	4848.07	6274.07
2772.78	14583.8	4319.34	10684.7	11237.5	13350.7	3842.28	16688.4	6423.9	8910.8	7291.9
20728.7	10596.9	4138.51	10738.1	7860.24	11571.6	4364.12	9225.96	8547.41	10944.7	6561.68
18823.9	18693	6270.62	8018.68	11321.9	8366.57	2590.23	7286.74	10373	8981.41	11568.2
11396	9783.96	6406.68	10452.2	6603.01	6456.62	4157.45	4446.79	10732.9	9176.02	7035.29
9766.74	13395.5	9470.52	15965	6930.24	7910.18	7347.01	14749.1	8266.68	8933.18	14020.6
4109.23	6551.35	6921.62	13187.1	7953.24	6129.4	5590.35	5790.12	8339.02	10860.4	10560.7
14955.8	12343.2	4148.84	13212.9	15534.5	13063.1	6091.51	8223.63	12875.4	8049.68	9988.91
18718.9	12189.9	4550.12	6809.68	13605.6	10462.5	2819.28	8388.96	7426.24	6051.9	6745.96
7526.13	10498.7	3771.67	6504.85	6894.07	6423.9	6132.85	17895.7	8900.46	10138.7	5965.79
4889.4	11259.9	8645.57	12343.2	4727.51	12064.2	10455.6	15649.9	13051	9430.91	6585.79
6268.9	10292	7655.29	4581.12	9126.07	8459.57		11273.7	10095.7	12427.6	5607.57
14465	13938	4505.34	10235.2	13371.4	3442.73		5376.79	5552.46	8072.07	7767.24
8502.63	19242.4	5865.9	6838.96	14745.7	4772.29		10476.3	10116.4	7619.13	9978.58
10936.1	7107.62	3785.45	11347.8	4527.73	8440.63		15396.7	14110.2	7417.63	9005.52
6132.85	16519.6	6875.12	18457.1	10664	15968.5		8643.85	7111.07	6615.07	9048.57
7059.4	7639.79	4433.01	5688.51	5566.23	14609.6		19123.6	14857.6	12884	10240.3
9260.41	8719.63	6603.01	14554.5	7061.12	10949.9		11413.2	14935.1	4055.84	11189.3
12134.8	12093.5	2750.39	10286.8	12093.5	7464.13		7002.57	6170.73	7255.74	12071.1
9704.74	10469.4	5828.01	7882.63	8085.85	13469.5		13845	8903.91	10533.1	4448.51
7548.52	9782.24	8094.46	9403.35	12045.2	16822.7		8971.07	5387.12	9139.85	4710.29
12902.9	10886.2	7686.29	17392.8	11569.9	7073.18		21255.7	4734.4	10069.9	9775.35
12935.6	8144.41	5242.45	11909.2	7073.18	8230.52		9448.13	8425.13	8991.74	8907.35
20454.9	6342.96	5399.18	7407.29	7930.85	8969.35		9341.35	12799.6	13202.6	6582.35
8359.68	7982.52	2560.95	11797.2	12236.4	12303.6		8576.68	9947.58	9067.52	7455.52
3780.29	8223.63	5988.18	11564.8	6894.07	14568.3		11365	8506.07	10667.5	11600.9
14434	6248.24	6425.62	7059.4	10622.7	12832.3		7913.63	11456.2	4985.84	7403.85
7608.79	24274.8	6034.68	13330	10655.4	7023.24		8599.07	9046.85	7529.57	12522.3
14346.1	8211.57	7409.02	9265.57	10953.4	11590.6		10171.5	10533.1	7629.46	4028.29
11077.4	5290.68	4217.73	13419.6	10161.1	9506.69		12994.2	9575.58	9367.18	5071.95
7774.13	17687.3	4996.18	8271.85	11743.9	11690.5		8022.13	6904.4	12668.7	6849.29
8447.52	15978.8	7367.68	11526.9	3969.73	11211.7		5492.18	10026.8	7948.07	4639.68
7386.63	7524.4	1315.78	4894.57	7162.74	10311		7917.07	10717.4	8881.52	12122.8
12827.1	12303.6	6348.12	14232.5	7762.07	12467.2		13137.1	7526.13	11528.6	11366.7
15861.7	16009.8	4572.51	11919.5	8888.41	7856.79		10860.4	10858.6	10655.4	7980.79
13114.8	8438.91	4586.29	8802.3	7224.74	18947.9		10211.1	9647.91	8826.41	10111.2
23415.4	10577.9	5683.35	13984.5	4131.62	8716.18		8965.91	9415.41	9246.63	8533.63
11545.8	15264.1	4667.23	6077.73	14454.6	8907.35		9828.74	9854.58	14606.2	8884.96
15413.9	14354.8	5979.57	9200.13	7434.85	14253.1		23637.5	7223.01	11842	7717.29
9920.02	7803.4	5480.12	10626.1	8933.18	9406.8		6675.35	5223.51	9074.41	5177.01
16574.7	14899	7181.68	8630.07	8841.91	15501.8		11361.5	7185.12	12679	5943.4
14449.5	13583.2	4362.4	10557.2	14390.9	6069.12		14098.1	10166.3	8635.24	5931.35
16292.2	16836.5	8192.63	14716.4	13376.5	16843.4		8249.46	11106.6	6646.07	8723.07
7288.46	16548.9	6844.12	11848.9	6151.79	12870.2		7176.51	3261.89	9597.96	5933.07
14613.1	12055.6	4216.01	13459.2	9873.52	12603.2		8631.8	11356.4	9274.18	9167.41
9086.46	13023.5	10056.1	15491.4	18768.8	13801.9		5686.79	7808.57	4581.12	9577.3
8294.24	11969.5	6213.79	7650.13	14775	12451.7		11039.5	10791.5	9554.91	7305.68
21302.2	22295.9	5037.51	4562.18	7810.29	11103.2		12760	9393.02	9115.74	8731.68
12954.6	11947.1		10436.7	12298.4	6611.62		18104	10765.6	12131.4	11306.4
10495.2	12152		7068.01	7279.85	8485.41		5798.73	9077.85	9131.24	7572.63
15804.9	20089.8		15248.6	14864.5	5406.07		13168.1	8270.13	7305.68	4830.84
9599.69	18730.9		4813.62	2908.84	7815.46		5194.23	7443.46	7431.4	5015.12
5836.62	18014.5		5850.4	10087.1	9673.74		9484.3	9272.46	12110.7	5235.57
5177.01	6542.74		10593.4	11826.5	7796.52		12913.2	11613	12381.1	5304.45
16486.9	11850.6		8945.24	15121.1	9647.91		9866.63	6988.79	13152.6	4422.68
19466.3	14787		17547.8	5214.9	12300.1		15546.5	8177.13	9549.74	4544.95
14981.6	11892		6663.29	8137.52	7741.4		10431.5	11781.8	8804.02	12295
14241.1	11280.6		10956.8	9384.41	12801.3		4598.34	7104.18	10266.2	5028.9
7787.9	16779.6		4222.9	12982.1	7798.24		12673.9	9324.13	15751.5	7474.46
12510.2	16886.4		5650.62	4040.34	7953.24		4513.95	4732.68	10676.1	10094
14549.4	9115.74		11926.4	14616.5	6978.46		8977.96	14025.8	7033.57	4581.12
11340.9	13052.8		8406.18	21510.6	15023		11482.1	6573.73	8240.85	7903.29
15119.4	13393.8		13505.7	8182.29	7982.52		5139.12	7948.07	10881	6353.29
7221.29	7662.18		17389.3	11337.4	13359.3		7719.01	6046.73	6201.74	12208.9
6296.46	10190.4		3647.67	11296.1	15393.2		11228.9		5488.73	10670.9
15436.3	13290.4		6618.51	5063.34	12901.2		8170.24		5759.12	7248.85
10708.8	9880.41		12386.2	8724.8	17337.7		7047.35		7679.4	5573.12
11375.3	20491		12915	8397.57	9492.91		7407.29		5747.07	9570.41
14201.5	7576.07		8380.35	10338.5	10813.9		12699.7		14850.8	7755.18
16769.3	9921.74		8878.07	6995.68	6837.24		10350.6		10016.5	10178.4
8738.57	14358.2		13037.2	8213.29	10800.1		4426.12		7303.96	8616.29
16867.5	17027.6		4234.95	13927.6	6985.35		10612.4		4655.18	6999.12
13805.4	8681.74		12975.2	6621.96	14036.1		9146.74		11594	11513.1
16364.6			11423.5	23275.9	10559		7739.68		5821.12	4958.29
12026.3			8531.91	10100.8	5283.79		1875.5		6844.12	9279.35
15153.9			10235.2	10145.6	5915.85		2843.39		6351.57	7629.46
15684.3			12563.6	17596	10743.2		11909.2		13154.4	3415.17
12865			3787.17	8488.85	12768.6		11321.9		6132.85	6186.23
26145.1			2548.89	7457.24	9386.13		8693.8		13030.4	6988.79
12784.1			18725.8	6852.74	13443.7		9231.13		10328.2	8993.46
16900.2			9759.85	9194.96	14279		6713.24		9911.41	6076.01
8277.02			7068.01	7793.07	12424.1		17868.1		7121.4	6944.01
16028.7			10085.4	9882.13	13092.4		15184.9		6045.01	10181.8
			7906.74	16214.7	7710.4		13002.8		8900.46	7023.24
			14466.7		10732.9		4033.45		11454.5	9992.35
			10779.4		8111.68		3742.4		10250.7	7880.91
			9403.35		5890.01		8058.29		8030.74	8998.63
			7281.57		5879.68		10896.5		8902.18	11910.9
			11769.7		8066.91		12016		8314.91	6520.35
			10603.7		11699.1		7011.18		11177.2	10235.2
			8437.18		13250.8		5859.01		9637.58	6609.9
			7458.96		14058.5		7336.68		7081.79	7936.02
			9525.63		12019.4		12291.5		8299.41	5206.29
			8204.68		15384.6		10636.5			5938.23
			6887.18		5896.9		13018.3
			6680.51		6615.07		12241.6
			20079.4		14621.7		5096.07
			6673.62		7333.24		6931.96
			12806.5		13367.9		9940.69
			6442.85		14599.3		15479.4
			7665.63		6756.29		7762.07
			9747.8		14012		9885.57
			6573.73		7483.07		6651.24
			17630.4		13423		11613
			13597		10192.1		10391.9
			16734.9		11442.5		12446.5
			14706.1		14671.6		4743.01
			11321.9		12174.4		11194.5
					9628.96		10238.6
					13383.4		13910.4
					18615.5		10577.9
					7143.79		9926.91
					6260.29
					5034.07
					7297.07
					9012.41
					11476.9
					14926.5
					15214.1
					12520.6
					11833.4
					17144.8
					5023.73
					9150.19
					7202.35
					9508.41
					6949.18
					14270.4
					10858.6
					19400.9
					9630.69
					12840.9
					14354.8
					14062
					15002.3
					11304.7
					12978.7
					16784.8
					16278.5
					13648.6
					14587.2
					14704.4
					9856.3
					13488.5
					12978.7
					15782.5
					18002.4
					14068.9
					5969.23
					13226.7
					8275.29
					10839.7
					8054.85
					3921.51
					15110.8
					9804.63
					6460.07
					9064.07
					16309.5
					11130.7
					9561.8
					8705.85
					12450
					8895.3
					19499
					10767.4
					19285.5
					5013.4
					7524.4
					12222.6
					6585.79
					6184.51
					15555.1
					4596.62
					7405.57
					8867.74

## Sheet: 2f
virus titre pfu/mL
EV -	EV +	T5a WT -	T5a WT +	L19R -	L19R +	N70A -	N70A +	R119E -	R119E +	dSPRY -	dSPRY +
30000000	27500000	34000000	19500000	29000000	30000000	28000000	29000000	27500000	31500000	23500000	23500000
36500000	36500000	39000000	21000000	35000000	31500000	31500000	29000000	35000000	38000000	24500000	24500000
36500000	38000000	42500000	22000000	38000000	40500000	32500000	33500000	38000000	46000000	25000000	27500000
