# Supplementary material for: TRIM5α restricts poxviruses and is antagonized by CypA and the viral protein C6
Source: Nature. 2023 Aug 9;620(7975):873–80. doi: 10.1038/s41586-023-06401-0 (PMC10447239; doi:10.1038/s41586-023-06401-0)
Supplement: Supplementary file 6 — Source Data Fig. 3 [file 41586_2023_6401_MOESM6_ESM.xlsx]

## Sheet: 3b
plaque area (µM2)
WT	KO1	KO2
10522.8	3957.68	5860.73
7624.29	4786.06	17275.7
30517.8	4722.34	5326.84
8023.85	3714.84	12288.1
12973.5	5097.79	12088.3
15229.6	3892.23	5392.29
6642.62	7770.68	6616.79
10757	4126.45	3022.51
9907.96	3608.06	10820.7
12222.6	4755.06	4007.62
11805.9	7961.85	6503.12
10638.2	8938.35	6742.51
14218.7	4374.45	7105.9
17856	4929.01	10180.1
9833.91	4303.84	5109.84
8900.46	3749.28	6153.51
10181.8	5437.07	6621.96
12952.9	9380.96	10250.7
12319.1	4927.29	4941.06
11246.1	6275.79	7321.18
15062.6	5705.73	3544.34
3931.84	5209.73	3292.89
13371.4	9031.35	8406.18
7801.68	6706.35	6957.79
9716.8	6325.73	5314.79
5919.29	2407.67	18202.2
11459.7	14049.9	3969.73
14089.5	12749.6	5736.73
11287.5	8254.63	4460.56
7696.63	6248.23	15684.3
9997.52	5843.51	5073.68
8793.68	6315.4	3473.73
9935.52	15116	10216.2
12124.5	12727.2	8754.07
16724.5	7219.57	17356.6
14180.8	7465.85	9551.46
16889.9	6205.18	5490.45
14452.9	10257.6	4296.95
9410.24	3881.9	2635.01
10397.1	2726.28	5561.07
19964	5903.79	4841.18
19178.7	5178.73	4929.01
16288.8	8356.24	8545.68
7403.85	4064.45	5381.95
20857.9	5056.45	2545.45
9937.24	7929.13	3490.95
5185.62	4756.79	6880.29
13874.2	7166.18	5158.07
6451.46	4372.73	9539.41
9263.85	4110.95	11919.5
6807.96	8621.46	19983
18727.5	16066.6	14241.1
16610.9	5397.45	4923.84
18086.8	3652.84	7887.79
28673.3	5292.4	6513.46
16748.6	5295.84	6745.96
4095.45	5342.34	2230.28
11828.2	6561.68	5521.45
8633.52	5979.57	11439
4527.73	8695.52	3893.95
9041.68	5905.51	7689.74
4546.68	5090.9	10323
13853.6	8538.8	3208.51
8977.96	8445.8	7286.74
8623.18	6150.07	4267.68
14750.9	5164.95	6263.73
9003.8	4930.73	3828.51
5392.29	4691.34	10865.5
3654.56	9558.35	7734.52
9728.85	5803.9	7117.96
11576.8	6007.12	11010.2
8773.02	4517.4	4488.12
17976.6	2395.62	3845.73
10782.9	6435.96	4691.34
4610.4	8776.46	11892
10174.9	4353.79	4682.73
7295.35	2233.73	1863.45
15355.4	6050.18	5977.85
10734.6	3156.84	6740.79
17277.4	5249.34	5657.51
5075.4	5352.68	3189.56
15660.2	8662.8	3237.78
7068.01	9251.8	3540.9
17706.2	7985.96	3339.4
9212.18	2776.23	3685.56
4760.23	7843.02	3334.23
16893.3	9828.74	4515.68
6339.51	3527.12	3592.56
7979.07	5772.9	3728.62
18253.9	6928.51	3704.51
7403.85	5013.4	5852.12
16397.3	9646.19	5800.46
6937.12	3838.84	3499.56
10388.5	5550.73	6990.51
16722.8	5085.73	3385.9
5538.68	4675.84	2950.17
5576.57	4594.9	5559.34
10750.1	4961.73	5755.68
22623.2	4403.73	13652.1
28573.5	7024.96	2877.84
26834	9990.63	2557.51
30607.4	11053.2	5371.62
20153.5	2938.12	4593.18
22652.4	4808.45	9141.57
7147.24	10533.1	3869.84
8972.8		4047.23
20472.1		4179.84
23534.2		7476.18
25933.3		5392.29
19163.2		3899.12
4104.06		3542.62
7081.79		4481.23
11910.9		2934.67
17353.2		6465.23
9906.24		1904.78
20368.8		4703.4
16149.3		3628.73
14864.5		6234.46
12637.7		2889.89
20754.5		11917.8
14613.1		8619.74
24385		4655.18
16616		5540.4
17148.2		2605.73
4901.45		5960.62
11719.8		3869.84
8225.35		3912.9
14818		4379.62
20311.9		7181.68
12016		2717.67
26224.3		6646.07
4544.95		4825.68
27800.2		4565.62
13865.6		3523.67
28666.5		2939.84
17113.8		4605.23
3344.56		4787.79
12288.1		10934.4
15429.4		4679.29
8562.91		4102.34
13950		3256.73
7162.74		3554.67
11272		5084.01
11352.9		5214.9
18834.3		5044.4
4245.29		5499.07
14602.8		5652.35
15341.6		3573.62
13076.9		5578.29
14463.2		5462.9
8883.24		7874.02
5280.34		6475.57
		6043.29
		4637.95

## Sheet: 3c
virus titre pfu/mL
WT	KO1	KO2
44500000	29500000	22500000
36500000	29500000	21000000
43500000	18500000	22500000

## Sheet: 3d
plaque area (µM2)
T5-/-	DKO1	DKO2
23821.8	20968.1	17790.6
39180.6	17356.6	17935.3
26883.9	17806.1	17007
24760.4	14480.5	26832.3
9027.91	29798	16219.9
25910.9	29420.8	25003.3
16089	17785.4	30426.6
15820.4	23424	26152
9914.85	16991.5	11535.5
19709.2	19259.7	10851.7
19814.2	25342.5	11871.3
14409.9	23901	17213.7
20330.9	17654.5	11540.6
23467	13400.6	24672.6
18088.5	17823.3	17039.7
16230.2	11308.1	25111.8
19430.2	19421.5	12596.4
11520	22611.1	23141.5
18346.9	18989.3	13149.2
8316.63	14824.9	14268.6
10207.6	21985.9	15379.5
16886.4	30326.7	20988.8
8277.02	24343.7	17330.8
20074.3	16245.8	21326.3
24953.3	15424.2	13392
32856.6	19650.6	14182.5
19554.2	19016.8	18419.2
22812.6	16080.4	23709.9
12918.4	20079.4	28375.4
20770	17112	13214.6
22421.7	20026	14985.1
23048.5	14173.9	14792.2
20587.5	20492.8	25979.8
13628	9713.35	16612.6
12956.3	19895.2	13836.4
23181.2	21369.4	16033.9
22810.9	25098	38545.1
21427.9	21855	11657.8
18553.5	14888.6	15196.9
22912.5	19244.2	15835.9
12186.5	10042.3	15947.8
22252.9	10610.6	15562
22530.2	14735.4	12682.5
29052.2	19385.4	28909.3
22130.6	18104	21381.4
27402.3	19394	20563.4
16126.9	20351.5	17170.6
17962.8	22733.4	14261.8
7417.63	21453.8	18577.7
19371.6	24004.4	18544.9
15925.4	27884.6	28496
23541.1	16710.8	26071
5614.46	25588.8	35901.5
24383.3	20809.7	12129.6
8015.24	9163.96	14335.8
23563.5	20773.5	11139.4
13266.3	15581	12181.3
23510.1	20062.2	21782.7
5900.35	14554.5	15133.2
24360.9	26262.2	20451.4
11764.5	10228.3	16157.9
20639.2	15324.4	21579.5
18682.7	12894.3	22325.2
18853.2	12617	17366.9
4021.4	20072.5	15723.9
14773.2	16073.5	15343.3
23093.3	11041.2	16407.6
15405.3	13405.8	13900.1
26648	30788.2	16438.6
11523.4	19190.8	13839.8
14630.3	25137.6	12276
30628.1	22244.3	16099.4
18283.2	25166.9	16867.5
5876.23	19991.6	16046
22709.3	14726.8	21431.4
14303.1	19953.7	21440
22091	22221.9	13898.4
17902.5	19156.3	20572
21145.5	24248.9	24338.5
18605.2	15787.6	18885.9
11390.8	12939.1	28840.4
11976.4	18405.4	10555.5
11594	17537.4	14170.5
26601.5	19018.5	12730.7
16552.3	18589.7	17365.2
30109.7	20311.9	20293
17552.9	23587.6	19550.7
23184.6	23046.8	15822.1
8988.3	24829.3	17487.5
18954.8	9410.24	12825.4
27342	14874.9	17637.3
17273.9	15598.2	19769.4
21932.5	7417.63	16715.9
12486.1	18395.1	13944.9
15791.1	35329.7	5280.34
23725.4	17439.3	16793.4
20930.2	18226.3	20546.2
17198.2	18724	12348.4
21910.2	21145.5	11339.1
15668.8	16259.5	22609.4
9424.02	7364.24	28093
5636.85	21531.3	13564.2
16130.4	21736.2	16610.9
19366.4	17649.4	21341.8
11161.8	19902	18012.8
14800.8	24951.6	10708.8
21159.3	9232.85	28702.6
11974.6	18035.2	16848.5
25134.2	9045.13	12034.9
10292	10393.6	16994.9
35822.3	12658.4	18563.9
8228.79	25457.9	15227.9
12847.8	26958	18217.7
32736.1	28198	15355.4
7024.96	7477.9	13490.2
8278.74	29594.7	17174
26522.3	12586	13404.1
17311.8	19266.5	10882.7
15620.6	32271.1	17606.3
40964.9	25156.5	15207.2
26363.8	7367.68	19645.4
9088.18	25621.5	18438.2
19125.3	26431	10350.6
20058.8	19311.3	21140.3
20386	47147.7	15172.8
6768.35	17938.7	17675.2
14952.4	23234.5	20549.6
17118.9	11001.6	13336.9
14261.8	21300.5	14136
28301.3	29076.3	11466.6
20578.9	27865.6	26472.3
19616.2	15537.9	20425.6
10967.1	33886.5	17144.8
24777.7	13262.9	22664.5
25299.5	15720.5	23728.8
8087.57	13254.2	17146.5
25044.6	14327.2	16306
13717.5	13987.9	15562
17008.7	23882.1	22297.7
24221.4	19292.4	16378.4
15598.2	25533.7	18255.6
17678.7	24999.8	17955.9
23804.6	17377.3	12896
20479	26281.2	23282.8
19964	19390.5	10643.4
18469.2	28330.6	26794.4
21276.4	15989.1	26308.7
30650.5	8502.63	21138.6
27788.1	12009.1	15515.5
20027.8	18352	27881.1
21958.4	31806.1	15308.9
13352.4	24951.6	17394.5
8442.35	31552.9	12878.8
14261.8	10925.8	15482.8
20456.6	13519.5	11835.1
48833.7	13250.8	19213.2
22080.7	21591.5	23005.5
37811.5	33802.1	11931.6
27824.3	25969.4	14940.3
25874.7	20262	12465.5
16071.8	16815.8	12541.2
27154.3	9258.68	23298.3
8445.8	25091.1	16070.1
25537.2	27023.4	12388
22371.7	23725.4	18972
21272.9	20894	8547.41
20661.5	17906	10087.1
13447.1	28718.1	13734.8
14723.3	13493.6	23393
28607.9	7689.74	35719
6200.01	20642.6	21481.3
12601.5	9610.02	24676
12479.2	11630.2	17189.5
21801.7	14153.2	20742.5
26470.6	10032	19056.4
10223.1	26877	14125.7
20377.4	22251.2	22096.2
32818.7	24980.9	16302.6
16910.5	19194.2	12737.6
19740.2	22879.8	16099.4
12057.3	15312.3	12897.8
21708.7	27317.9	12248.5
21390	14611.4	5004.79
9176.02	18748.2	29872
20696	17904.3	16907.1
16228.5	15825.5	14277.2
16183.8	24915.4	16516.1
12267.4	20504.8	13095.8
11697.4	10886.2	31850.8
11592.3	19731.5	13795
16204.4	23808	22507.8
10629.6	32433	11761.1
10138.7	6844.12	17530.5
13269.8	34606.4	15970.2
10212.8	10495.2	25835.1
16259.5	11468.3	15701.5
7350.46	9944.13	20615
19547.3	6596.12	18582.8
3983.51	21822.3	30139
18269.4	31430.6	18210.8
23017.5	23265.5	12956.3
8707.57	22013.5	17162
17744.1	25473.4	15868.6
17354.9	7374.57	18162.6
9467.07	17103.4	25971.2
10979.2	32670.6	15474.2
26517.1	9637.58	20637.4
23649.6	4836.01	11156.6
24662.3	9782.24	30471.3
17301.5	7324.63	16266.4
11954	8206.41	12262.2
11673.2	9735.74	12987.3
21596.7	22480.2	13541.9
14094.7	14218.7	16044.2
12279.5	36938.3	13733
13578	8526.74	17392.8
22449.2	22476.8	10169.7
6659.85	14626.9	16729.7
9422.3	9250.07	23343
19566.2	26053.8	10653.7
16474.8	13044.1	16275
12596.4	21562.3	18565.6
26257	7810.29	20885.4
16796.9	20363.6	17477.2
19499	19512.8	17794
13721	7407.29	18777.4
14597.6	15327.8	26224.3
17709.7	19006.5	13057.9
23778.8	17213.7	16450.7
14452.9	17055.2	19040.9
11809.3	11981.5	17602.9
13349	14971.3	16833
22068.6	11819.6	11079.1
13719.2	13104.4	17795.8
	16164.8	34837.2
	14606.2	17570.2
	12429.3	15035
	21925.7	10028.5
	16397.3	10064.7
	27276.6	14161.9
	18457.1	21675.9
	24550.3	15222.8
	22221.9	16037.4
	19705.7	21314.3
	10125	12543
	15610.2	18400.3
	17587.4	17806.1
	27051	17558.1
	14893.8	25409.7
	14936.9	37926.9
	24626.1	27722.7
	20454.9	27047.5
	15157.3	21646.7
	20625.4	18935.9
	8354.52	21104.2
	21223	11867.9
	23475.7	31492.6
	13605.6	14344.4
	10416	18083.4
	20267.2	17577
	19819.4	15348.5
	19349.2	18693
	8731.68	27874.2
	12463.8	19309.6
	13435.1	20396.3
	5159.79	17453
	24813.8	15584.4
	22702.4	28501.1
	17067.3	13724.4
	19984.7	24515.9
	21204	18941
	16173.4	21300.5
	27183.6	21422.8
	20875.1	30517.8
	20504.8	20275.8
	9256.96	14359.9
	10073.3	21712.1
	18696.5	14473.6
	20191.4	13569.4
	12947.7	17129.3
	7055.96	16631.5
	9053.74	37115.7
	23000.3	20511.7
	22850.5	15227.9
	24059.5	25409.7
	12344.9	14361.6
	24057.8	14952.4
	17143	21586.4
	20396.3	20551.3
	26794.4	13931.1
		31342.8
		14630.3
		14819.8
		19199.4
		22230.5
		14089.5
		18303.8
		13910.4

## Sheet: 3e
virus titre pfu/mL
T5-/-	DKO1	DKO2
30000000	31500000	26500000
27500000	33500000	24500000
27500000	28500000	32000000

## Sheet: 3f
plaque area (µM2)
WT				T5 KO1				T5 KO2
DMSO	10 mM	20 mM	30 mM	DMSO	10 mM	20 mM	30 mM	DMSO	10 mM	20 mM	30 mM
4290.06	1513.84	1147	926.557	9065.8	6215.51	8526.74	10376.4	6690.85	4138.51	9317.24	7200.63
4718.9	1574.11	1272.72	1160.78	9422.3	6227.57	9844.24	10469.4	6828.62	4650.01	10126.7	8879.8
4951.4	2137.28	1679.17	1264.11	9565.24	6308.51	10557.2	13819.1	7863.68	4799.84	12594.6	8960.74
5015.12	2201	1744.62	1336.45	10311	7109.35	12716.9	15875.5	7865.4	5318.23	12636	9988.91
5349.23	2226.84	1842.78	1508.67	10696.7	7841.29	13066.5	16547.1	7939.46	5400.9	13197.4	12241.6
5359.57	2294.01	2323.28	1567.22	10765.6	8108.24	13068.2	17163.7	8082.4	6050.18	13359.3	13726.1
5845.23	2488.62	2354.28	1584.45	11902.3	9808.08	13428.2	17210.2	8342.46	6239.62	13748.5	15069.5
5862.46	2562.67	2481.73	1651.61	12956.3	10505.6	14063.7	17215.4	9816.69	6683.96	13958.6	15370.9
5998.51	2610.89	2485.17	1789.39	13338.6	10686.4	14260	17828.5	10242.1	7477.9	15469	16085.6
6322.29	2808.95	2579.89	1835.89	13619.4	11154.9	14478.8	20711.5	10440.1	8256.35	16071.8	16135.5
6413.57	2848.56	2767.62	1851.39	13777.8	11542.4	15064.3	20828.6	10662.3	8421.68	16290.5	17017.3
6442.85	2884.73	2783.12	2020.17	13944.9	12184.8	15179.7	20895.8	11118.7	8504.35	16901.9	18179.8
6539.29	3008.73	2784.84	2040.84	15713.6	12637.7	15355.4	21343.5	11175.5	8583.57	17346.3	18651.7
6716.68	3081.06	2821.01	2042.56	16042.5	12963.2	15398.4		11239.2	9015.85	18121.3	19239
6961.24	3091.39	2877.84	2163.11	16316.4	13273.2	16579.9		11241	9138.13	19433.6	22809.2
7347.02	3198.17	2884.73	2178.61	16755.5	13474.7	16614.3		11363.2	9181.18	20890.6	23887.3
7865.4	3298.06	2908.84	2216.5	17547.8	13758.9	16655.6		11404.6	9258.68	21207.5
7932.57	3332.51	2967.39	2330.17	20640.9	14129.1	16678		11471.8	9632.41	27207.7
8003.18	3477.17	2979.45	2452.45	20973.3	14155	16986.3		11480.4	10092.2	28101.6
8015.24	3592.56	3086.23	2600.56	21443.4	14682	17640.8		12014.2	10304.1
8166.79	3647.67	3194.73	2624.67	23160.5	15007.5	18042		12069.4	10887.9
8254.63	3702.78	3213.67	2752.12	23610	15324.4	18231.5		12157.2	11006.7
8264.96	3707.95	3220.56	2815.84	24459	16023.6	18315.9		12269.1	11020.5
8461.3	3751.01	3224.01	2939.84	24757	16839.9	18558.7		12293.2	11204.8
8478.52	4016.23	3244.67	3017.34	25402.8	16967.4	19158		12357	11306.4
8480.24	4193.62	3256.73	3129.28	31613.2	17172.3	21596.7		12629.1	11335.7
8952.13	4219.45	3363.51	3523.67	37804.6	17408.3	22042.8		12846.1	11351.2
9172.57	4515.68	3441.01	3911.17		17496.1	25256.4		13121.6	11444.2
9193.24	4536.34	3475.45	4085.12		17757.9			13569.4	11535.5
9269.02	4543.23	3477.17	4162.62		18386.5			13879.4	11575.1
9506.69	4655.18	3528.84	4243.56		18426.1			13905.2	11580.2
9661.69	4686.18	3590.84	4372.73		19154.6			14392.6	11964.3
9940.69	4741.29	3776.84	4419.23		19821.1			14420.2	12270.9
9947.58	4822.23	3806.12	4465.73		20177.6			14788.8	12611.9
10161.1	4968.62	4233.23	4694.79		20392.9			15272.7	12649.8
10540	5047.84	4627.62	5108.12		20539.3			15417.4	12806.5
10753.6	5071.95	4729.23	5314.79		20962.9			15811.8	13257.7
10927.5	5085.73	4875.62	5955.46		21889.5			15865.1	13283.5
11478.6	5113.29	5028.9	6351.57		22754			16207.9	13535
11530.3	5128.79	5609.29	7403.85		23110.5			16476.5	13784.7
11540.6	5197.68	5791.85	9871.8		24581.3			16710.8	13841.5
11607.8	5288.95	5931.35	11854.1		26460.3			16996.6	14294.5
11638.8	5301.01	6594.4			27338.6			17332.5	14327.2
11786.9	5342.34	8147.85			27512.5			17637.3	14342.7
12636	5356.12	13571.1			27772.6			18055.8	14683.7
13075.1	5378.51	15004			32660.3			18154	14850.8
13154.4	5524.9							18284.9	14954.1
13540.1	5557.62							18315.9	15191.8
14416.8	5626.51							18336.5	15205.5
15195.2	5702.29							21162.7	15315.8
15429.4	5950.29							22321.8	15364
15470.8	6153.51							22607.7	15749.8
16939.8	6203.46							22810.9	15799.7
17349.7	6324.01							23665.1	15856.5
17444.4	6377.4							24715.7	16039.1
17652.8	6406.68							25395.9	16173.4
18343.4	6423.9							26716.9	16591.9
19359.5	6444.57							27712.3	17008.7
	6515.18							28415	17079.3
	6902.68							29172.8	17115.5
	7043.9							29939.2	17206.8
	7052.51							31415.1	17658
	7138.62							32123	17707.9
	7171.35							35336.6	17883.6
	7219.57							37291.3	17940.4
	7252.29							41679.6	17985.2
	7390.07							48429	18216
	7433.13								18839.4
	7546.79								20074.3
	7562.29								20897.5
	7612.24								21298.8
	7753.46								21336.7
	7887.79								22251.2
	8030.74								24087
	8185.74								24667.4
	8332.13								25156.5
	8342.46								25185.8
	8445.8								25256.4
	8457.85								25285.7
	8476.8								26315.6
	8511.24								26387.9
	8762.68								26446.5
	10235.2								27836.3
	10247.2								29379.5
	10769.1								29617.1
	10870.7								30800.3
	11041.2								34200
	11194.5								35398.6
	11668.1								45874.9
	11676.7								46143.6
	11955.7								48334.3
	12007.4
	12298.4
	12896
	13004.5
	13800.2
	14432.2
	14742.2
	15052.2
	15625.8
	16617.8
	18288.3

## Sheet: 3g
plaque area (µM2)
EV -	EV +	CypA WT -	CypA WT +	R55A -	R55A +	F113A -	F113A +
8545.68	13641.8	20914.7	3101.73	17158.5	13977.6	27467.8	25916
15212.4	5485.29	9306.91	19600.7	26136.5	17175.8	2898.51	8337.29
24355.7	19445.7	12592.9	26122.7	11966	4834.29	12685.9	13293.9
19538.7	20801	21045.6	14334.1	13140.6	27471.2	9839.08	5709.18
16996.7	9771.91	8054.85	12369	3082.78	10614.1	14835.2	4011.06
11127.3	8029.02	3031.12	23530.8	12351.8	7143.79	24937.8	9405.07
2972.56	6759.74	3332.51	30626.3	9904.52	4247.01	3875.01	22878
3906.01	10798.4	4124.73	8688.63	9758.13	4761.95	9467.07	20024.3
6387.73	4825.68	10877.6	21665.6	8874.63	19728.1	26971.8	7235.07
4567.34	1457	10238.6	10514.2	13111.3	5435.34	2715.95	18417.5
7818.9	22452.7	5411.23	39192.7	6074.29	12444.8	22032.4	6089.79
11390.8	14477	7357.35	6976.74	6339.51	12644.6	20699.4	22134
16917.4	6530.68	11518.2	6120.79	5974.4	11754.2	5964.07	25075.6
11032.6	13796.8	16245.8	28403	24240.3	6727.01	1744.62	8144.4
11919.5	12885.7	9813.24	6683.96	17540.9	11714.6	6437.68	17172.3
16235.4	2073.56	10417.7	12005.6	8938.35	7154.12	14614.8	18109.2
6420.46	17168.9	8728.24	13152.6	29093.6	3747.56	2683.23	9145.02
5865.9	9351.68	7290.18	14599.3	13574.6	18512.2	7579.52	5657.51
3428.95	11592.3	21956.7	29307.1	12210.6	15217.6	4656.9	17485.8
7746.57	11718	3012.17	16672.9	4160.9	2278.51	15899.6	17463.4
6448.01	5035.79	7796.52	16080.4	8502.63	4260.79	19061.6	15188.3
13037.2	4617.29	7000.85	16736.6	7655.29	8518.13	11845.5	12813.4
5860.73	11935	4276.29	17968	8469.91	27064.8	13562.5	14361.6
10419.5	1081.56	2790.01	7889.52	4388.23	11878.2	5018.57	3664.9
9909.69	8354.52	1200.39	20101.8	11635.4	12524	4427.84	18870.4
4031.73	9451.57	3113.78	14156.7	6790.74	24638.2	8413.07	31658
5934.79	5583.46	2950.17	19650.6	9656.52	15408.8	5474.95	19008.2
4482.95	2285.39	9854.58	27788.1	7069.74	16340.5	7572.63	5564.51
9005.52	4155.73	7374.57	21283.3	11296.1	4817.06	15296.8	14499.4
3063.84	2290.56	3740.67	23999.2	10274.8	8533.63	3155.12	13297.3
11452.8	15971.9	8233.96	10980.9	23453.3	4972.06	12763.4	31146.5
5524.9	8824.68	7710.4	33406	14122.2	21636.3	13207.8	31048.3
9232.85	2166.56	3234.34	18035.2	16204.4	11027.4	11210	12124.5
10035.4	10562.4	8487.13	12367.3	16306	3828.51	17787.2	9499.8
10352.3	5846.96	7148.96	12964.9	5955.46	12610.1	938.613	16991.5
7710.4	6256.85	7193.74	12954.6	5330.29	6723.57	2263.01	13047.6
6608.18	16807.2	7996.29	26575.7	14673.4	14819.8	12312.2	11096.3
4593.18	18136.8	9964.8	24467.7	8626.63	20611.6	5697.12	19096
7896.4	18035.2	3242.95	23549.7	3186.12	16395.6	28051.6	10825.9
8869.46	15692.9	6189.68	17420.3	14363.4	26787.5	33364.7	28971.3
8552.57	16366.3	10479.7	21979	4176.4	9572.13	18031.7	38705.3
4655.18	11559.6	10216.2	28849	17267	8376.91	5669.57	12012.5
9134.68	7006.01	8998.63	25480.3	10178.4	5838.35	22320	5223.51
17895.7	7705.24	3079.34	32930.7	27691.7	9162.24	13938	8711.02
3763.06	9432.63	10056.1	13448.9	15570.6	21619.1	11898.9	15861.7
11585.4	25759.3	7488.24	4755.06	26041.8	9083.02	8905.63	38147.3
5633.4	52235.1	3129.28	11683.6	10739.8	19848.7	11619.9	19964
16297.4	10965.4	5561.07	42308.2	24317.8	14077.5	19102.9	34215.5
11018.8	18274.5	7953.24	23914.8	16659.1	11118.7	17844	2402.51
8711.02	18026.5	6570.29	29643	16366.3	14044.8	29009.2	46319.3
7136.9	2838.23	11943.6	11702.5	7111.07	8819.52	17230.9	22151.3
8917.68	17580.5	7035.29	23641	11137.6	22829.8	14077.5	17110.3
10471.1	16862.3	9021.02	15815.2	17189.5	22506	7805.13	5456.01
22657.6	6708.07	3442.73	6832.07	38936.1	4775.73	19318.2	5282.07
6647.79	13311.1	8509.52	14855.9	3255.01	20296.4	12737.6	2349.12
11921.2	8278.74	3180.95	8077.24	16765.9	11916.1	16099.4	19969.2
10278.2	17990.4	3244.67	28018.9	29436.3	16635	13817.4	10218
13648.6	4117.84	2474.84	19791.8	29439.7	15841	12870.2	32355.5
4314.18	5567.96	3041.45	8445.8	4081.68	21176.5	9331.02	11623.3
4655.18	11873	6878.57	5695.4	24534.8	3158.56	14380.6	16275
23782.2	15269.2	4839.45	34039.8	25044.6	7155.85	5071.95	12105.5
4226.34	33182.1	6747.68	47288.9	8168.52	21458.9	4644.84	41133.6
8967.63	21155.8	6625.4	15692.9	33347.5	13411	26184.7	38763.9
17997.3	13225	7107.62	6213.79	13197.4	18190.2	20966.4	21987.7
10333.4	1195.22	13826	15477.6	20451.4	14764.6	11590.6	14492.5
12513.7	14222.1	2762.45	6623.68	23597.9	3234.34	15763.5	13293.9
13764	17063.8	11480.4	10269.6	12579.1	2371.51	5271.73	4670.68
31783.7	6585.79	11368.4	16671.1	13524.6	11540.6	6472.12	14731.9
12935.6	9856.3	9372.35	10495.2	27817.4	25802.4	17131	10555.5
10741.5	31242.9	6816.57	18016.2	23811.5	7383.18	23289.7	12896
9935.52	6384.29	2540.28	14012	4193.62	12255.4	18949.7	6449.73
15131.5	14676.8	13753.7	34554.7	7355.63	18446.8	5040.95	8533.63
16281.9	7259.18	10366.1	29312.3	6983.62	11111.8	8779.91	13857
21274.7	26103.8	9694.41	35992.8	16542	8576.68	11692.2	10218
17177.5	15190	3270.51	15978.8	16576.4	35019.7	23205.3	15148.7
12636	4364.12	4064.45	27440.2	11373.6	10219.7	23938.9	8866.02
14244.5	6751.12	16697	28043	17594.3	38357.4	26720.3	11041.2
14409.9	8662.8	8494.02	26288	17823.3	15484.5	2388.73	7808.57
11402.9	18333.1	3427.23	17761.3	10910.3	6122.51	16779.7	14899
15460.4	7068.01	2440.39	42723.2	3203.34	17039.7	22845.3	33783.2
9301.74	5881.4	8113.4	20582.3	27471.2	14499.4	16178.6	20227.5
14227.3	15412.2	4698.23	11427	21257.4	16362.9	18520.8	23842.5
22690.3	15501.8	10540	9997.52	6849.29	8101.35	25986.7	34156.9
15183.1	16502.4	6976.74	15815.2	27040.7	13679.6	12107.2	30374.9
15749.8	19640.3	6857.9	9169.13	3973.18	12546.4	10402.2	20682.2
10257.6	11335.7	9628.96	24913.7	22866	14080.9	14659.6	25359.8
9315.52	3666.62	7269.52	9544.58	20404.9	9647.91	17365.2	36835
14039.6	13848.4	17058.7	18255.6	32837.7	3280.84	2097.67	11173.8
21674.2	8643.85	36337.2	9463.63	32505.3	2364.62	17794	28167
13516	4581.12	23718.5	18341.7	25941.9	10076.7	17351.4	17852.6
5709.18	18615.5	9145.02	3701.06	3976.62	16505.8	18178.1	15403.6
17391	10972.3	2306.06	3561.56	13326.6	12789.2	5003.07	6215.51
16064.9	6935.4	13643.5	2690.12	16263	5958.9	20716.7	29041.9
16157.9	10457.4	9251.8	17938.7	6566.85	9120.91	8426.85	24083.6
5313.07	34489.3	13192.2	13705.5	14539	19285.5	6201.73	18477.8
4527.73	13664.1	14895.5	35231.6	14437.4	2669.45	23294.8	21458.9
18946.2	25445.9	5919.29	6554.79	38531.4	28225.6	3933.56	10338.5
4069.62	14173.9	6692.57	19509.4	7324.63	10557.2	14380.6	11254.8
13359.3	16299.1	30981.1	9194.96	8097.9	7846.46	6868.24	8983.13
8526.74	22049.7	7689.74	9188.07	6334.35	2309.51	18927.3	8587.02
4414.06	10676.1	13757.1	19447.4	3218.84	5416.4	13233.6	5993.35
10412.6	12195.1	8406.18	20818.3	2273.34	17943.9	10843.1	7317.74
7858.52	10753.6	11435.6	9444.69	11192.8	2540.28	12565.4	17349.7
16555.8	11375.3	4234.95	12198.5	2130.39	15648.1	16268.1	4842.9
12822	16598.8	10822.5	16242.3	2604.01	8623.18	2746.95	10715.7
18331.4	25125.5	3730.34	4966.9	23835.6	6389.46	20082.9	12792.7
6375.68	14878.3	5595.51	10949.9	12892.6	13376.5	15953	20938.8
18469.2	15810	6702.9	6885.46	23332.7	16728	41187	16159.6
8153.02	11835.1	2402.51	46243.5	2173.45	7815.46	35651.8	7012.9
10033.7	20460	12820.2	7331.52	27011.4	27739.9	9845.96	13061.4
7538.18	17928.4	12053.9	16295.7	6482.46	1872.06	5867.62	23992.3
7741.4	3392.78	10006.1	31029.3	14742.2	21021.5	23558.3	11650.9
16931.2	18515.7	10014.7	20680.5	11571.6	5902.07	31490.9	17478.9
9511.85	2710.78	3995.56	12679	5189.07	8518.13	26150.3	15314
8337.29	9177.74	8125.46	16977.7	13338.6	11334	28411.6	3416.9
7081.79	950.669	1748.06	18515.7	6637.46	24352.3	10908.6	4420.95
5552.46	39828.2	13686.5	8755.8	5071.95	5096.07	6131.12	17713.1
8797.13	11633.6	10174.9	1984	8569.8	34029.5	17051.8	16669.4
8743.74	14108.5	6308.51	19970.9	23360.3	10412.6	17437.5	11029.1
6026.07	12338	7682.85	8295.96	15853.1	16292.3	14070.6	8528.46
69481.5	12999.4	9086.46	22611.1	9611.74	12694.5	11780	6117.35
17757.9	10252.4	14356.5	29374.3	3261.89	6473.85	16877.8	9511.85
7045.62	12419	14513.2	15233.1	14139.5	23002	19423.3	25115.2
17296.3	5759.12	11456.2	5054.73	9062.35	6938.85	27379.9	11092.9
13056.2	29219.3	3804.4	2195.84	5151.18	2387.01	17428.9	20775.2
18713.7	18011	13064.8	24059.5	4770.56	4296.95	18457.1	13541.9
17556.4	9678.91	9432.63	13750.2	859.391	8490.57	18527.7	22080.7
18110.9	27066.5	1968.5	12276	7672.52	3103.45	5571.4	2736.62
7395.24	2244.06	2381.84	19104.7	10300.6	13118.2	15713.6	12079.7
5268.29	11463.1	2550.62	10708.8	6981.9	3551.23	18340	31799.2
24884.4	8593.91	9472.24	30454.1	14659.6	13576.3	31716.5	14818
41750.2	20206.9	35054.2	8614.57	25230.6	3826.78	17396.2	21465.8
21080	9101.96	17492.7	7627.74	6590.96	8573.24	18624.2	12468.9
9422.3	2893.34	21028.4	14716.4	18612.1	19592	40431	27035.5
7787.9	8011.79	10472.9	6985.35	13250.8	9060.63	16190.6	27710.6
11017.1	17627	2388.73	18526	11941.9	9501.52	18257.3	12982.1
15439.8	16759	8206.41	17211.9	6155.23	6138.01	5481.84	22719.6
11237.5	11382.2	9673.74	13743.4	21276.4	4753.34	4026.56	24936.1
6224.12	3802.67	12250.2	23170.8	4789.51	5058.18	16932.9	13256
6060.51	14459.8	668.224	19121.9	1930.62	15341.6	35626	29200.3
5039.23	11280.6	1668.84		17156.8	8943.52	16776.2	6082.9
5013.4	11892	11072.2		1772.17	8406.18	9461.91	21043.9
4030.01	5719.51	3725.17		3100.01	7865.4	10612.4	5387.12
6418.73	16257.8	14025.8		7767.24	6873.4	13772.6	8745.46
4972.06	50967.6	17056.9		6683.96	18830.8	27443.7	12765.1
2521.34	8624.91	8650.74		15677.4	12234.7	24593.4	7336.68
2657.39	19342.3	12987.3		5135.68	1723.95	5084.01	14254.9
3763.06	5008.23	11957.4		15512.1	25984.9	13872.5	2068.39
2636.73	17406.5	6842.4		24608.9	5592.07	14656.1	10850
3148.23	21240.2	2728.01		4081.68		3668.34	11423.5
4880.79	36523.2	6585.79		7815.46		8299.41	12386.2
23482.5	17711.4	8540.52		5306.18		19430.2	13970.7
16808.9	14024.1	8450.96		5077.12		18636.2	13268
16030.5	8122.02	13254.2		11053.2		9959.63	3606.34
11011.9	8605.96	6988.79		17022.5		17420.3	2807.23
14616.5	10841.4	11117		19598.9		8810.91	20189.7
18324.5	2631.56	9653.08		4338.29		6062.23	6785.57
6417.01	3966.29	13285.2		9801.19		16256.1	5388.84
13421.3	7527.85	6973.29		17391		12455.1	10285.1
4414.06	7279.85	5177.01		11948.8		23331	6360.18
16197.5	19092.6	3480.62		5476.68		13815.7	7522.68
5797.01	9172.57			4393.4		13417.9	17632.2
	12208.9			6325.73		5375.07	16323.3
	13777.8			9597.96		71348.4	5257.95
	11483.8			10779.4			9561.8
	8425.13			13886.3
	13710.6			8130.63
	19456			2423.17
	14075.8			5068.51
				15240
				8743.74
				6527.23
				6811.4
				2638.45
				11793.8
				8306.29
				10670.9
				24314.4
				8506.07
				16058
				4791.23
				4582.84
				5118.45
				22277
				11409.8
				11554.4
				22965.9

## Sheet: 3h
virus titre pfu/mL
EV -	EV +	CypA WT -	CypA WT +	R55A-	R55A +	F113A -	F113A +
53000000	55000000	30000000	54000000	42000000	43000000	41000000	38000000
55000000	50000000	35000000	50000000	45000000	38000000	39000000	44000000
50000000	45000000	28000000	52000000	44000000	40000000	52000000	39000000
