# Supplementary material for: TRIM5α restricts poxviruses and is antagonized by CypA and the viral protein C6
Source: Nature. 2023 Aug 9;620(7975):873–80. doi: 10.1038/s41586-023-06401-0 (PMC10447239; doi:10.1038/s41586-023-06401-0)
Supplement: Supplementary file 7 — Source Data Fig. 4 [file 41586_2023_6401_MOESM7_ESM.xlsx]

## Sheet: 4a
Human				VACV non-structural				VACV structural				FDR < 0.05
log2 fold change	-log10 P value	Gene names		log2 fold change	-log10 P value	Gene names		log2 fold change	-log10 P value	Gene names		x	y	x2	y2
0.0251808	0.00974446	ACRV1		5.51534	2.83854	A23		-0.917689	1.16372	A10		30	0.609501	-0.17	3.02769
0.819098	1.73619	ACTB;ACTA1;ACTC1		4.10004	1.21691	A44		-1.34055	1.44616	A14		29.99	0.609502	-0.18	2.39936
2.03068	0.76699	AHCY		4.79241	1.04229	A50		5.5319	1.78091	A24		29.98	0.609503	-0.19	2.07258
0.0955467	0.016642	AK2		1.8011	0.849433	A51		-2.14058	0.481431	A26		29.97	0.609504	-0.2	1.85882
-0.467823	0.324693	ALAD		0.0790281	0.0561679	E3		-2.81597	0.541083	A27		29.96	0.609505	-0.21	1.70419
0.750746	0.120109	ALDH9A1		6.36214	1.84709	E9		-0.414405	0.423042	A3		29.95	0.609506	-0.22	1.58568
-0.578678	0.0925209	ALDOA		5.0155	1.83529	F4		-0.0864487	0.071261	A34		29.94	0.609508	-0.23	1.49129
-2.01688	0.241241	ALOX12B		2.89828	1.50571	F7		-4.11119	0.542658	A4		29.93	0.609509	-0.24	1.41404
-0.677279	0.247887	ALOXE3		-3.0517	1.90485	H1		3.25362	2.72813	D1		29.92	0.60951	-0.25	1.34948
-1.46712	0.445121	ANXA2;ANXA2P2		-0.971011	1.38033	H5		1.43622	0.806328	D8		29.91	0.609511	-0.26	1.29463
0.830107	0.216962	ARFGEF2		0.186558	0.274928	I3		4.34019	1.68157	F13		29.9	0.609512	-0.27	1.24741
-1.8488	0.555582	ARG1		5.64037	2.13447	M1		0.524055	0.194811	F17		29.89	0.609513	-0.28	1.2063
0.216094	0.0663583	ARHGAP24						-1.19298	0.567754	G7		29.88	0.609514	-0.29	1.17016
4.0307	0.384156	ASPRV1						-4.14174	2.50075	H3		29.87	0.609515	-0.3	1.13814
4.40217	1.5094	ATAD3A						-0.19594	0.129018	I1		29.86	0.609516	-0.31	1.10957
1.94291	0.801566	ATAD3B						0.235164	0.343343	J3		29.85	0.609517	-0.32	1.0839
-0.720324	0.646384	ATP5A1						2.93345	1.26428	J6		29.84	0.609518	-0.33	1.06073
-1.52345	1.03833	AZGP1						3.92329	1.75369	L3		29.83	0.609519	-0.34	1.03969
-0.483731	0.189322	BCLAF1						-1.08014	1.16859	L4		29.82	0.60952	-0.35	1.02051
-1.21346	0.493334	BLMH										29.81	0.609521	-0.36	1.00295
-0.404761	0.607086	C1QBP										29.8	0.609522	-0.37	0.986816
-1.25817	1.02667	CALML5										29.79	0.609523	-0.38	0.971937
0.945633	0.364232	CAPN1										29.78	0.609524	-0.39	0.958173
1.68328	0.29185	CAPZA1;CAPZA2										29.77	0.609525	-0.4	0.945404
-1.371	3.30516	CASP14										29.76	0.609526	-0.41	0.933525
-1.14909	0.347194	CAT										29.75	0.609527	-0.42	0.922447
7.11576	1.87624	CCT2										29.74	0.609528	-0.43	0.912092
3.61473	2.05077	CCT3										29.73	0.609529	-0.44	0.902391
7.92311	2.08086	CCT4										29.72	0.609531	-0.45	0.893284
5.78514	2.22012	CCT5										29.71	0.609532	-0.46	0.884718
7.22673	2.01316	CCT6A										29.7	0.609533	-0.47	0.876647
7.63083	1.87937	CCT7										29.69	0.609534	-0.48	0.869029
6.5631	2.50816	CCT8										29.68	0.609535	-0.49	0.861827
-3.81032	0.601609	CDSN										29.67	0.609536	-0.5	0.855008
-0.144834	0.128567	CHERP										29.66	0.609537	-0.51	0.848542
2.6224	0.865146	CPA4										29.65	0.609538	-0.52	0.842402
3.25974	0.311961	CSPP1										29.64	0.609539	-0.53	0.836566
-0.500768	0.322938	CSTA										29.63	0.60954	-0.54	0.831009
0.36788	0.0735777	CTSA										29.62	0.609541	-0.55	0.825714
1.93345	0.924524	CTSC										29.61	0.609542	-0.56	0.820662
-1.08904	0.605734	CTSD										29.6	0.609543	-0.57	0.815836
-3.09158	2.13505	DCD										29.59	0.609544	-0.58	0.811223
-0.461646	0.361491	DDX17										29.58	0.609545	-0.59	0.806807
-0.866812	0.572049	DDX21										29.57	0.609546	-0.6	0.802578
4.14376	2.15667	DDX3X;DDX3Y										29.56	0.609548	-0.61	0.798522
-0.807579	0.425958	DDX5										29.55	0.609549	-0.62	0.794631
1.17898	0.541264	DDX50										29.54	0.60955	-0.63	0.790893
-0.425604	0.777394	DHX15										29.53	0.609551	-0.64	0.787301
0.190221	0.0417926	DHX9										29.52	0.609552	-0.65	0.783845
-1.24578	0.746652	DSC1										29.51	0.609553	-0.66	0.780519
-0.761474	1.27907	DSC3										29.5	0.609554	-0.67	0.777315
-1.20594	0.666024	DSG1										29.49	0.609555	-0.68	0.774226
0.673888	0.324752	DSP										29.48	0.609556	-0.69	0.771246
1.80591	0.382972	ECM1										29.47	0.609557	-0.7	0.768371
0.48625	0.107438	EEF1A1;EEF1A1P5;EEF1A2										29.46	0.609558	-0.71	0.765593
-0.727115	0.0774656	EEF2										29.45	0.609559	-0.72	0.762909
1.17937	0.224781	EFTUD2										29.44	0.60956	-0.73	0.760314
-0.497961	0.604012	EIF4A3										29.43	0.609562	-0.74	0.757803
-0.967687	0.615082	EIF4B										29.42	0.609563	-0.75	0.755373
1.19295	0.497548	EIF6										29.41	0.609564	-0.76	0.753019
2.81076	0.577649	ENO1										29.4	0.609565	-0.77	0.750739
1.34547	0.317675	EPPK1										29.39	0.609566	-0.78	0.748528
-0.484995	0.266076	EPRS										29.38	0.609567	-0.79	0.746383
0.246907	0.0573096	ERH										29.37	0.609568	-0.8	0.744303
1.87137	0.267731	FABP5										29.36	0.609569	-0.81	0.742283
-1.74714	0.506164	FAM98A										29.35	0.60957	-0.82	0.740321
-2.22525	0.418126	FASN										29.34	0.609571	-0.83	0.738415
2.80081	0.864168	FAU										29.33	0.609572	-0.84	0.736562
-7.72859	1.80654	FLNA										29.32	0.609573	-0.85	0.734761
-1.71302	0.147432	FOXP2										29.31	0.609574	-0.86	0.733009
-2.4263	0.550033	FUS;TAF15										29.3	0.609576	-0.87	0.731304
-0.181112	0.132578	GAPDH										29.29	0.609577	-0.88	0.729644
-2.93496	0.446226	GGCT										29.28	0.609578	-0.89	0.728027
2.24957	0.375727	GGH										29.27	0.609579	-0.9	0.726452
1.51126	0.672326	GSDMA										29.26	0.60958	-0.91	0.724918
0.149951	0.0442618	H1FX										29.25	0.609581	-0.92	0.723422
4.11026	1.29338	HACD3										29.24	0.609582	-0.93	0.721963
-0.0192647	0.00239912	HAL										29.23	0.609583	-0.94	0.720541
-0.831431	1.0221	HARS;HARS2										29.22	0.609584	-0.95	0.719153
-2.91035	1.63634	HBA1										29.21	0.609585	-0.96	0.717798
0.24639	0.112264	HBB										29.2	0.609587	-0.97	0.716475
-4.02931	1.71435	HIST1H1C										29.19	0.609588	-0.98	0.715183
2.04854	1.39602	HIST1H1E										29.18	0.609589	-0.99	0.713921
-0.602787	0.487563	HIST1H2AC;HIST3H2A;HIST1H2AB;HIST1H2AA;H2AFX										29.17	0.60959	-1	0.712688
-0.751829	2.05184	HIST1H2AJ;HIST1H2AH;H2AFJ;HIST2H2AC;HIST2H2AA3;HIST1H2AD;HIST1H2AG										29.16	0.609591	-1.01	0.711483
-0.614399	0.770468	HIST1H2BL;HIST1H2BM;HIST1H2BN;HIST1H2BH;HIST2H2BF;HIST1H2BC;HIST1H2BD;H2BFS;HIST1H2BK;HIST1H2BA										29.15	0.609592	-1.02	0.710305
-0.668172	1.72102	HIST1H4A										29.14	0.609593	-1.03	0.709153
-0.806631	0.807785	HIST2H3A;HIST3H3;H3F3A;HIST1H3A;H3F3C										29.13	0.609594	-1.04	0.708027
3.38667	1.87566	HNRNPA1;HNRNPA1L2										29.12	0.609595	-1.05	0.706924
-0.202813	0.0558704	HNRNPA2B1										29.11	0.609596	-1.06	0.705846
2.24681	0.494206	HNRNPC										29.1	0.609598	-1.07	0.70479
4.01095	1.27404	HNRNPH1										29.09	0.609599	-1.08	0.703756
-1.56372	2.54169	HNRNPK										29.08	0.6096	-1.09	0.702744
0.643977	0.399574	HNRNPL										29.07	0.609601	-1.1	0.701753
2.02136	0.511052	HNRNPM										29.06	0.609602	-1.11	0.700782
1.29514	0.705663	HNRNPU										29.05	0.609603	-1.12	0.69983
3.97046	1.59827	HSPA1A;HSPA1B										29.04	0.609604	-1.13	0.698897
1.60315	2.19441	HSPA5										29.03	0.609605	-1.14	0.697983
7.50666	1.81369	HSPA6;HSPA7										29.02	0.609606	-1.15	0.697087
3.33855	1.48268	HSPA8										29.01	0.609607	-1.16	0.696208
-0.910342	0.0885802	HSPB1										29	0.609609	-1.17	0.695346
-0.128969	0.0318747	HSPD1										28.99	0.60961	-1.18	0.6945
3.2924	0.507331	IDE										28.98	0.609611	-1.19	0.69367
-3.82516	0.59967	IGHA2;IGHA1										28.97	0.609612	-1.2	0.692856
-1.04355	0.178454	IGHG1										28.96	0.609613	-1.21	0.692056
-4.56051	1.84693	IGKC										28.95	0.609614	-1.22	0.691272
3.35412	1.09838	IGKV A18;IGKV2D-26;IGKV2D-29;IGKV2D-30;IGKV2D-28;IGKV2-40										28.94	0.609615	-1.23	0.690501
-2.99853	1.40186	IGLC1;IGLC6;IGLC7;IGLL5										28.93	0.609616	-1.24	0.689745
-1.74798	1.14767	ILF2										28.92	0.609617	-1.25	0.689001
-0.21696	0.053183	IMPA2										28.91	0.609619	-1.26	0.688271
0.683448	0.307954	JUP										28.9	0.60962	-1.27	0.687554
0.555215	0.101218	KHDRBS1										28.89	0.609621	-1.28	0.686849
2.69676	0.229344	KPRP										28.88	0.609622	-1.29	0.686157
-0.256923	1.20363	KRT6B										28.87	0.609623	-1.3	0.685476
2.43455	0.34189	LAMP1										28.86	0.609624	-1.31	0.684807
-3.0435	1.75444	LCN1P1;LCN1										28.85	0.609625	-1.32	0.684148
0.673437	2.08346	LGALS3										28.84	0.609626	-1.33	0.683501
-1.20612	0.148168	LGALS7										28.83	0.609628	-1.34	0.682865
3.07743	0.69871	LMNA										28.82	0.609629	-1.35	0.682239
0.753833	0.202651	LRPPRC										28.81	0.60963	-1.36	0.681623
1.74895	0.336392	LTF										28.8	0.609631	-1.37	0.681017
-0.785386	0.736737	LYZ										28.79	0.609632	-1.38	0.680421
-2.76309	4.13005	MATR3										28.78	0.609633	-1.39	0.679834
1.61199	0.886615	MDH2										28.77	0.609634	-1.4	0.679256
1.41189	0.259961	MRPS27										28.76	0.609635	-1.41	0.678688
-5.04579	3.1218	MTERF3										28.75	0.609637	-1.42	0.678128
-3.85742	0.557224	MYO9B										28.74	0.609638	-1.43	0.677576
4.22598	0.526407	NCCRP1										28.73	0.609639	-1.44	0.677034
-0.0375729	0.0312506	NCL										28.72	0.60964	-1.45	0.676499
-1.85618	1.02664	NEU2										28.71	0.609641	-1.46	0.675972
3.37776	0.877271	NONO										28.7	0.609642	-1.47	0.675454
-2.38726	0.798097	NPM1										28.69	0.609643	-1.48	0.674943
2.29817	0.650092	NUDT5										28.68	0.609644	-1.49	0.674439
4.26432	1.08079	OTUD4										28.67	0.609646	-1.5	0.673943
1.71153	0.917379	PABPC1										28.66	0.609647	-1.51	0.673454
-2.03706	0.552707	PARP1										28.65	0.609648	-1.52	0.672972
0.616489	0.108732	PCLO										28.64	0.609649	-1.53	0.672497
2.06343	0.509908	PGAM5										28.63	0.60965	-1.54	0.672028
1.63991	0.257126	PGK1										28.62	0.609651	-1.55	0.671567
-0.971966	0.94471	PHF5A										28.61	0.609652	-1.56	0.671111
-2.83921	1.76647	PIP										28.6	0.609654	-1.57	0.670662
0.359439	0.0739465	PKM										28.59	0.609655	-1.58	0.670219
-2.50238	0.27575	PKP1										28.58	0.609656	-1.59	0.669782
-2.87811	1.50777	PLBD1										28.57	0.609657	-1.6	0.669352
3.06326	0.527737	PLEC										28.56	0.609658	-1.61	0.668927
2.02397	0.525636	PNP										28.55	0.609659	-1.62	0.668507
0.944306	0.264382	POF1B										28.54	0.60966	-1.63	0.668093
0.65769	0.262628	PPIA										28.53	0.609662	-1.64	0.667685
0.141673	0.0557739	PPIL4										28.52	0.609663	-1.65	0.667282
0.0253887	0.0412228	PRDX1										28.51	0.609664	-1.66	0.666885
-2.82848	0.329089	PRDX2										28.5	0.609665	-1.67	0.666492
4.39104	1.52558	PRMT1										28.49	0.609666	-1.68	0.666105
0.502456	1.73733	PRMT5										28.48	0.609667	-1.69	0.665722
0.897649	0.488804	PRPF19										28.47	0.609668	-1.7	0.665345
-2.30267	0.530684	PRPF8										28.46	0.60967	-1.71	0.664972
2.09433	0.359457	PSMA1										28.45	0.609671	-1.72	0.664604
0.0515428	0.0166931	PSMA6										28.44	0.609672	-1.73	0.66424
0.926134	0.0994618	PSMA7;PSMA8										28.43	0.609673	-1.74	0.663881
2.99494	0.754627	PSMB5										28.42	0.609674	-1.75	0.663526
4.61511	1.87393	PSMB6										28.41	0.609675	-1.76	0.663176
1.13907	0.781982	RAB10;RAB1B;RAB1C;RAB13;RAB1A;RAB8B;RAB8A;RAB15										28.4	0.609677	-1.77	0.66283
-1.4322	0.387277	RAP1GAP										28.39	0.609678	-1.78	0.662488
-1.65929	2.40839	RBM10										28.38	0.609679	-1.79	0.662151
0.142982	0.113218	RBM17										28.37	0.60968	-1.8	0.661817
0.705824	0.652095	RNASE7										28.36	0.609681	-1.81	0.661487
3.32423	0.633719	RPL10										28.35	0.609682	-1.82	0.661161
1.08835	0.24342	RPL10A										28.34	0.609684	-1.83	0.660839
5.24595	1.51549	RPL11										28.33	0.609685	-1.84	0.660521
3.4121	1.40983	RPL12										28.32	0.609686	-1.85	0.660207
3.33582	0.769821	RPL13										28.31	0.609687	-1.86	0.659896
1.81005	0.504259	RPL14										28.3	0.609688	-1.87	0.659589
4.06112	1.28842	RPL15										28.29	0.609689	-1.88	0.659285
2.56839	2.41304	RPL18										28.28	0.609691	-1.89	0.658984
4.9001	1.47643	RPL21										28.27	0.609692	-1.9	0.658687
-1.91139	0.221693	RPL22										28.26	0.609693	-1.91	0.658394
1.52339	1.65243	RPL23										28.25	0.609694	-1.92	0.658103
2.61379	1.20896	RPL24										28.24	0.609695	-1.93	0.657816
3.81068	1.17017	RPL27										28.23	0.609696	-1.94	0.657532
3.29212	1.42584	RPL28										28.22	0.609698	-1.95	0.657252
1.10167	0.505164	RPL3										28.21	0.609699	-1.96	0.656974
2.84942	1.09041	RPL30										28.2	0.6097	-1.97	0.656699
3.25434	1.66329	RPL35A										28.19	0.609701	-1.98	0.656427
2.12224	0.638508	RPL4										28.18	0.609702	-1.99	0.656158
2.96138	0.481085	RPL5										28.17	0.609703	-2	0.655892
1.9819	1.22058	RPL6										28.16	0.609705	-2.01	0.655629
2.01052	2.73754	RPL7										28.15	0.609706	-2.02	0.655369
1.56451	1.5538	RPL7A										28.14	0.609707	-2.03	0.655111
4.82409	0.973454	RPL8										28.13	0.609708	-2.04	0.654856
4.35284	2.04326	RPL9										28.12	0.609709	-2.05	0.654604
4.118	1.78149	RPLP0;RPLP0P6										28.11	0.609711	-2.06	0.654354
4.3727	1.93139	RPLP2										28.1	0.609712	-2.07	0.654107
-1.8419	0.30562	RPS10;RPS10P5										28.09	0.609713	-2.08	0.653863
1.48304	1.06077	RPS13										28.08	0.609714	-2.09	0.653621
4.26635	1.95845	RPS14										28.07	0.609715	-2.1	0.653381
0.413618	0.381311	RPS15A										28.06	0.609716	-2.11	0.653144
0.342237	0.192897	RPS16										28.05	0.609718	-2.12	0.652909
1.17288	0.485745	RPS18										28.04	0.609719	-2.13	0.652677
-0.4063	0.263318	RPS19										28.03	0.60972	-2.14	0.652446
0.824529	0.473985	RPS2										28.02	0.609721	-2.15	0.652219
1.24445	0.327331	RPS20										28.01	0.609722	-2.16	0.651993
0.824044	0.763814	RPS25										28	0.609724	-2.17	0.651769
2.67502	0.88702	RPS27A;UBA52;UBB;UBC										27.99	0.609725	-2.18	0.651548
1.66805	0.993141	RPS3										27.98	0.609726	-2.19	0.651329
1.59521	0.817863	RPS3A										27.97	0.609727	-2.2	0.651112
1.03728	0.872078	RPS4X										27.96	0.609728	-2.21	0.650897
0.0795259	0.0876957	RPS5										27.95	0.60973	-2.22	0.650684
-0.588868	1.37683	RPS6										27.94	0.609731	-2.23	0.650474
0.687717	3.39211	RPS7										27.93	0.609732	-2.24	0.650265
1.47567	0.220496	RPS8										27.92	0.609733	-2.25	0.650058
-0.734526	1.05354	RPS9										27.91	0.609734	-2.26	0.649853
5.56225	1.18545	RRM1										27.9	0.609736	-2.27	0.64965
-0.107013	0.0696427	RRP12										27.89	0.609737	-2.28	0.649449
0.69639	0.771456	S100A14										27.88	0.609738	-2.29	0.64925
3.49595	0.389425	S100A16										27.87	0.609739	-2.3	0.649052
-3.04119	0.591785	S100A7A;S100A7										27.86	0.60974	-2.31	0.648857
-0.235456	0.016501	S100A8										27.85	0.609742	-2.32	0.648663
-0.581197	0.120827	S100A9										27.84	0.609743	-2.33	0.648471
-4.40867	0.77621	SBSN										27.83	0.609744	-2.34	0.64828
1.90389	0.614362	SDR9C7										27.82	0.609745	-2.35	0.648092
0.0904059	0.0355408	SELENBP1										27.81	0.609746	-2.36	0.647905
-5.21553	1.68832	SEMG1										27.8	0.609748	-2.37	0.64772
-6.37989	2.45594	SEMG2										27.79	0.609749	-2.38	0.647536
-3.3839	2.6986	SERPINA12										27.78	0.60975	-2.39	0.647354
-1.32577	0.223798	SERPINB12										27.77	0.609751	-2.4	0.647174
0.631039	0.0904881	SERPINB3;SERPINB4										27.76	0.609752	-2.41	0.646995
-2.04492	0.40935	SERPINB7										27.75	0.609754	-2.42	0.646818
-2.48199	0.601603	SF3A1										27.74	0.609755	-2.43	0.646642
0.759961	0.14712	SF3A2										27.73	0.609756	-2.44	0.646468
4.48561	1.4657	SF3A3										27.72	0.609757	-2.45	0.646295
-1.28661	0.472975	SF3B1										27.71	0.609758	-2.46	0.646124
1.43863	0.242487	SF3B2										27.7	0.60976	-2.47	0.645954
-0.466914	2.40472	SF3B3										27.69	0.609761	-2.48	0.645786
-2.21173	0.638206	SF3B4										27.68	0.609762	-2.49	0.645619
2.51052	0.599906	SF3B5										27.67	0.609763	-2.5	0.645454
1.40155	2.53827	SFN										27.66	0.609765	-2.51	0.64529
2.69709	0.797518	SFPQ										27.65	0.609766	-2.52	0.645127
4.13844	1.13623	SLC25A5										27.64	0.609767	-2.53	0.644966
-1.68901	0.607798	SLC25A6;SLC25A4										27.63	0.609768	-2.54	0.644806
-1.39428	0.297388	SNRNP200										27.62	0.609769	-2.55	0.644647
-3.32724	0.939864	SNRPA1										27.61	0.609771	-2.56	0.64449
-0.332183	0.494684	SNRPD1										27.6	0.609772	-2.57	0.644334
-0.822944	0.592195	SNRPD2										27.59	0.609773	-2.58	0.644179
-0.835185	1.08621	SNRPD3										27.58	0.609774	-2.59	0.644025
-1.79659	0.408397	SNRPN;SNRPB										27.57	0.609776	-2.6	0.643873
5.50576	0.46045	SOS1										27.56	0.609777	-2.61	0.643722
-2.62932	0.776199	SRSF10										27.55	0.609778	-2.62	0.643572
-1.07023	0.768369	SRSF3										27.54	0.609779	-2.63	0.643423
-2.65593	0.784286	SRSF7										27.53	0.609781	-2.64	0.643276
1.40225	0.411993	SYPL1										27.52	0.609782	-2.65	0.64313
-0.290036	0.0656399	TBC1D31										27.51	0.609783	-2.66	0.642984
5.70287	2.38329	TCP1										27.5	0.609784	-2.67	0.64284
-2.87106	0.411769	TGM1										27.49	0.609785	-2.68	0.642698
-0.745072	0.183194	TGM3										27.48	0.609787	-2.69	0.642556
0.190334	0.0692291	THRAP3										27.47	0.609788	-2.7	0.642415
1.78169	0.317544	TKT										27.46	0.609789	-2.71	0.642276
-0.189954	0.0674534	TPI1										27.45	0.60979	-2.72	0.642137
6.06167	2.32771	TRIM25										27.44	0.609792	-2.73	0.642
13.4152	1.5772	TRIM5										27.43	0.609793	-2.74	0.641863
0.121073	0.0255887	TTC21B										27.42	0.609794	-2.75	0.641728
1.38687	1.63874	TUBA1B;TUBA1C;TUBA1A;TUBA3E;TUBA4A										27.41	0.609795	-2.76	0.641594
2.49291	0.410251	TUBB;TUBB4A;TUBB3										27.4	0.609797	-2.77	0.64146
2.85394	0.283278	TXN										27.39	0.609798	-2.78	0.641328
-0.0918541	0.227417	U2SURP										27.38	0.609799	-2.79	0.641197
-4.01868	0.887263	VIM										27.37	0.6098	-2.8	0.641066
0.321755	0.40874	WDR77										27.36	0.609802	-2.81	0.640937
-2.76962	0.324203	XP32										27.35	0.609803	-2.82	0.640809
2.74496	0.478725	YOD1										27.34	0.609804	-2.83	0.640681
0.174896	0.0945329	ZC3HAV1										27.33	0.609805	-2.84	0.640555
												27.32	0.609807	-2.85	0.640429
												27.31	0.609808	-2.86	0.640305
												27.3	0.609809	-2.87	0.640181
												27.29	0.60981	-2.88	0.640058
												27.28	0.609812	-2.89	0.639936
												27.27	0.609813	-2.9	0.639815
												27.26	0.609814	-2.91	0.639695
												27.25	0.609815	-2.92	0.639576
												27.24	0.609817	-2.93	0.639457
												27.23	0.609818	-2.94	0.63934
												27.22	0.609819	-2.95	0.639223
												27.21	0.60982	-2.96	0.639107
												27.2	0.609822	-2.97	0.638992
												27.19	0.609823	-2.98	0.638877
												27.18	0.609824	-2.99	0.638764
												27.17	0.609825	-3	0.638651
												27.16	0.609827	-3.01	0.638539
												27.15	0.609828	-3.02	0.638428
												27.14	0.609829	-3.03	0.638317
												27.13	0.609831	-3.04	0.638208
												27.12	0.609832	-3.05	0.638099
												27.11	0.609833	-3.06	0.637991
												27.1	0.609834	-3.07	0.637883
												27.09	0.609836	-3.08	0.637776
												27.08	0.609837	-3.09	0.637671
												27.07	0.609838	-3.1	0.637565
												27.06	0.609839	-3.11	0.637461
												27.05	0.609841	-3.12	0.637357
												27.04	0.609842	-3.13	0.637254
												27.03	0.609843	-3.14	0.637151
												27.02	0.609845	-3.15	0.637049
												27.01	0.609846	-3.16	0.636948
												27	0.609847	-3.17	0.636848
												26.99	0.609848	-3.18	0.636748
												26.98	0.60985	-3.19	0.636649
												26.97	0.609851	-3.2	0.63655
												26.96	0.609852	-3.21	0.636452
												26.95	0.609854	-3.22	0.636355
												26.94	0.609855	-3.23	0.636258
												26.93	0.609856	-3.24	0.636162
												26.92	0.609857	-3.25	0.636067
												26.91	0.609859	-3.26	0.635972
												26.9	0.60986	-3.27	0.635878
												26.89	0.609861	-3.28	0.635785
												26.88	0.609863	-3.29	0.635692
												26.87	0.609864	-3.3	0.635599
												26.86	0.609865	-3.31	0.635507
												26.85	0.609866	-3.32	0.635416
												26.84	0.609868	-3.33	0.635325
												26.83	0.609869	-3.34	0.635235
												26.82	0.60987	-3.35	0.635146
												26.81	0.609872	-3.36	0.635057
												26.8	0.609873	-3.37	0.634968
												26.79	0.609874	-3.38	0.634881
												26.78	0.609876	-3.39	0.634793
												26.77	0.609877	-3.4	0.634706
												26.76	0.609878	-3.41	0.63462
												26.75	0.609879	-3.42	0.634534
												26.74	0.609881	-3.43	0.634449
												26.73	0.609882	-3.44	0.634364
												26.72	0.609883	-3.45	0.63428
												26.71	0.609885	-3.46	0.634196
												26.7	0.609886	-3.47	0.634113
												26.69	0.609887	-3.48	0.63403
												26.68	0.609889	-3.49	0.633948
												26.67	0.60989	-3.5	0.633866
												26.66	0.609891	-3.51	0.633785
												26.65	0.609893	-3.52	0.633704
												26.64	0.609894	-3.53	0.633624
												26.63	0.609895	-3.54	0.633544
												26.62	0.609897	-3.55	0.633465
												26.61	0.609898	-3.56	0.633386
												26.6	0.609899	-3.57	0.633308
												26.59	0.609901	-3.58	0.63323
												26.58	0.609902	-3.59	0.633152
												26.57	0.609903	-3.6	0.633075
												26.56	0.609905	-3.61	0.632998
												26.55	0.609906	-3.62	0.632922
												26.54	0.609907	-3.63	0.632846
												26.53	0.609908	-3.64	0.632771
												26.52	0.60991	-3.65	0.632696
												26.51	0.609911	-3.66	0.632622
												26.5	0.609912	-3.67	0.632548
												26.49	0.609914	-3.68	0.632474
												26.48	0.609915	-3.69	0.632401
												26.47	0.609916	-3.7	0.632328
												26.46	0.609918	-3.71	0.632255
												26.45	0.609919	-3.72	0.632183
												26.44	0.609921	-3.73	0.632112
												26.43	0.609922	-3.74	0.632041
												26.42	0.609923	-3.75	0.63197
												26.41	0.609924	-3.76	0.631899
												26.4	0.609926	-3.77	0.631829
												26.39	0.609927	-3.78	0.63176
												26.38	0.609928	-3.79	0.63169
												26.37	0.60993	-3.8	0.631621
												26.36	0.609931	-3.81	0.631553
												26.35	0.609933	-3.82	0.631485
												26.34	0.609934	-3.83	0.631417
												26.33	0.609935	-3.84	0.63135
												26.32	0.609937	-3.85	0.631283
												26.31	0.609938	-3.86	0.631216
												26.3	0.609939	-3.87	0.631149
												26.29	0.609941	-3.88	0.631083
												26.28	0.609942	-3.89	0.631018
												26.27	0.609943	-3.9	0.630953
												26.26	0.609945	-3.91	0.630888
												26.25	0.609946	-3.92	0.630823
												26.24	0.609947	-3.93	0.630759
												26.23	0.609949	-3.94	0.630695
												26.22	0.60995	-3.95	0.630631
												26.21	0.609951	-3.96	0.630568
												26.2	0.609953	-3.97	0.630505
												26.19	0.609954	-3.98	0.630442
												26.18	0.609956	-3.99	0.63038
												26.17	0.609957	-4	0.630318
												26.16	0.609958	-4.01	0.630257
												26.15	0.60996	-4.02	0.630195
												26.14	0.609961	-4.03	0.630134
												26.13	0.609962	-4.04	0.630074
												26.12	0.609964	-4.05	0.630013
												26.11	0.609965	-4.06	0.629953
												26.1	0.609967	-4.07	0.629893
												26.09	0.609968	-4.08	0.629834
												26.08	0.609969	-4.09	0.629775
												26.07	0.609971	-4.1	0.629716
												26.06	0.609972	-4.11	0.629657
												26.05	0.609973	-4.12	0.629599
												26.04	0.609975	-4.13	0.629541
												26.03	0.609976	-4.14	0.629483
												26.02	0.609978	-4.15	0.629426
												26.01	0.609979	-4.16	0.629369
												26	0.60998	-4.17	0.629312
												25.99	0.609982	-4.18	0.629255
												25.98	0.609983	-4.19	0.629199
												25.97	0.609984	-4.2	0.629143
												25.96	0.609986	-4.21	0.629087
												25.95	0.609987	-4.22	0.629032
												25.94	0.609989	-4.23	0.628977
												25.93	0.60999	-4.24	0.628922
												25.92	0.609991	-4.25	0.628867
												25.91	0.609993	-4.26	0.628813
												25.9	0.609994	-4.27	0.628758
												25.89	0.609996	-4.28	0.628705
												25.88	0.609997	-4.29	0.628651
												25.87	0.609998	-4.3	0.628598
												25.86	0.61	-4.31	0.628545
												25.85	0.610001	-4.32	0.628492
												25.84	0.610003	-4.33	0.628439
												25.83	0.610004	-4.34	0.628387
												25.82	0.610005	-4.35	0.628335
												25.81	0.610007	-4.36	0.628283
												25.8	0.610008	-4.37	0.628231
												25.79	0.61001	-4.38	0.62818
												25.78	0.610011	-4.39	0.628129
												25.77	0.610012	-4.4	0.628078
												25.76	0.610014	-4.41	0.628027
												25.75	0.610015	-4.42	0.627977
												25.74	0.610017	-4.43	0.627927
												25.73	0.610018	-4.44	0.627877
												25.72	0.610019	-4.45	0.627827
												25.71	0.610021	-4.46	0.627777
												25.7	0.610022	-4.47	0.627728
												25.69	0.610024	-4.48	0.627679
												25.68	0.610025	-4.49	0.62763
												25.67	0.610027	-4.5	0.627582
												25.66	0.610028	-4.51	0.627533
												25.65	0.610029	-4.52	0.627485
												25.64	0.610031	-4.53	0.627437
												25.63	0.610032	-4.54	0.62739
												25.62	0.610034	-4.55	0.627342
												25.61	0.610035	-4.56	0.627295
												25.6	0.610036	-4.57	0.627248
												25.59	0.610038	-4.58	0.627201
												25.58	0.610039	-4.59	0.627154
												25.57	0.610041	-4.6	0.627108
												25.56	0.610042	-4.61	0.627062
												25.55	0.610044	-4.62	0.627016
												25.54	0.610045	-4.63	0.62697
												25.53	0.610047	-4.64	0.626924
												25.52	0.610048	-4.65	0.626879
												25.51	0.610049	-4.66	0.626834
												25.5	0.610051	-4.67	0.626789
												25.49	0.610052	-4.68	0.626744
												25.48	0.610054	-4.69	0.626699
												25.47	0.610055	-4.7	0.626655
												25.46	0.610057	-4.71	0.626611
												25.45	0.610058	-4.72	0.626567
												25.44	0.610059	-4.73	0.626523
												25.43	0.610061	-4.74	0.626479
												25.42	0.610062	-4.75	0.626436
												25.41	0.610064	-4.76	0.626392
												25.4	0.610065	-4.77	0.626349
												25.39	0.610067	-4.78	0.626306
												25.38	0.610068	-4.79	0.626264
												25.37	0.61007	-4.8	0.626221
												25.36	0.610071	-4.81	0.626179
												25.35	0.610072	-4.82	0.626137
												25.34	0.610074	-4.83	0.626095
												25.33	0.610075	-4.84	0.626053
												25.32	0.610077	-4.85	0.626011
												25.31	0.610078	-4.86	0.62597
												25.3	0.61008	-4.87	0.625929
												25.29	0.610081	-4.88	0.625887
												25.28	0.610083	-4.89	0.625847
												25.27	0.610084	-4.9	0.625806
												25.26	0.610086	-4.91	0.625765
												25.25	0.610087	-4.92	0.625725
												25.24	0.610089	-4.93	0.625684
												25.23	0.61009	-4.94	0.625644
												25.22	0.610092	-4.95	0.625604
												25.21	0.610093	-4.96	0.625565
												25.2	0.610094	-4.97	0.625525
												25.19	0.610096	-4.98	0.625486
												25.18	0.610097	-4.99	0.625446
												25.17	0.610099	-5	0.625407
												25.16	0.6101	-5.01	0.625368
												25.15	0.610102	-5.02	0.62533
												25.14	0.610103	-5.03	0.625291
												25.13	0.610105	-5.04	0.625252
												25.12	0.610106	-5.05	0.625214
												25.11	0.610108	-5.06	0.625176
												25.1	0.610109	-5.07	0.625138
												25.09	0.610111	-5.08	0.6251
												25.08	0.610112	-5.09	0.625062
												25.07	0.610114	-5.1	0.625025
												25.06	0.610115	-5.11	0.624987
												25.05	0.610117	-5.12	0.62495
												25.04	0.610118	-5.13	0.624913
												25.03	0.61012	-5.14	0.624876
												25.02	0.610121	-5.15	0.624839
												25.01	0.610123	-5.16	0.624803
												25	0.610124	-5.17	0.624766
												24.99	0.610126	-5.18	0.62473
												24.98	0.610127	-5.19	0.624694
												24.97	0.610129	-5.2	0.624658
												24.96	0.61013	-5.21	0.624622
												24.95	0.610132	-5.22	0.624586
												24.94	0.610133	-5.23	0.62455
												24.93	0.610135	-5.24	0.624515
												24.92	0.610136	-5.25	0.624479
												24.91	0.610138	-5.26	0.624444
												24.9	0.610139	-5.27	0.624409
												24.89	0.610141	-5.28	0.624374
												24.88	0.610142	-5.29	0.624339
												24.87	0.610144	-5.3	0.624304
												24.86	0.610145	-5.31	0.62427
												24.85	0.610147	-5.32	0.624235
												24.84	0.610148	-5.33	0.624201
												24.83	0.61015	-5.34	0.624167
												24.82	0.610151	-5.35	0.624133
												24.81	0.610153	-5.36	0.624099
												24.8	0.610154	-5.37	0.624065
												24.79	0.610156	-5.38	0.624032
												24.78	0.610157	-5.39	0.623998
												24.77	0.610159	-5.4	0.623965
												24.76	0.61016	-5.41	0.623932
												24.75	0.610162	-5.42	0.623898
												24.74	0.610163	-5.43	0.623865
												24.73	0.610165	-5.44	0.623832
												24.72	0.610166	-5.45	0.6238
												24.71	0.610168	-5.46	0.623767
												24.7	0.61017	-5.47	0.623735
												24.69	0.610171	-5.48	0.623702
												24.68	0.610173	-5.49	0.62367
												24.67	0.610174	-5.5	0.623638
												24.66	0.610176	-5.51	0.623606
												24.65	0.610177	-5.52	0.623574
												24.64	0.610179	-5.53	0.623542
												24.63	0.61018	-5.54	0.62351
												24.62	0.610182	-5.55	0.623479
												24.61	0.610183	-5.56	0.623447
												24.6	0.610185	-5.57	0.623416
												24.59	0.610187	-5.58	0.623385
												24.58	0.610188	-5.59	0.623354
												24.57	0.61019	-5.6	0.623323
												24.56	0.610191	-5.61	0.623292
												24.55	0.610193	-5.62	0.623261
												24.54	0.610194	-5.63	0.62323
												24.53	0.610196	-5.64	0.6232
												24.52	0.610197	-5.65	0.623169
												24.51	0.610199	-5.66	0.623139
												24.5	0.6102	-5.67	0.623109
												24.49	0.610202	-5.68	0.623079
												24.48	0.610204	-5.69	0.623049
												24.47	0.610205	-5.7	0.623019
												24.46	0.610207	-5.71	0.622989
												24.45	0.610208	-5.72	0.622959
												24.44	0.61021	-5.73	0.62293
												24.43	0.610211	-5.74	0.6229
												24.42	0.610213	-5.75	0.622871
												24.41	0.610215	-5.76	0.622842
												24.4	0.610216	-5.77	0.622813
												24.39	0.610218	-5.78	0.622784
												24.38	0.610219	-5.79	0.622755
												24.37	0.610221	-5.8	0.622726
												24.36	0.610222	-5.81	0.622697
												24.35	0.610224	-5.82	0.622668
												24.34	0.610226	-5.83	0.62264
												24.33	0.610227	-5.84	0.622611
												24.32	0.610229	-5.85	0.622583
												24.31	0.61023	-5.86	0.622555
												24.3	0.610232	-5.87	0.622527
												24.29	0.610233	-5.88	0.622499
												24.28	0.610235	-5.89	0.622471
												24.27	0.610237	-5.9	0.622443
												24.26	0.610238	-5.91	0.622415
												24.25	0.61024	-5.92	0.622387
												24.24	0.610241	-5.93	0.62236
												24.23	0.610243	-5.94	0.622332
												24.22	0.610245	-5.95	0.622305
												24.21	0.610246	-5.96	0.622278
												24.2	0.610248	-5.97	0.622251
												24.19	0.610249	-5.98	0.622223
												24.18	0.610251	-5.99	0.622196
												24.17	0.610253	-6	0.62217
												24.16	0.610254	-6.01	0.622143
												24.15	0.610256	-6.02	0.622116
												24.14	0.610257	-6.03	0.622089
												24.13	0.610259	-6.04	0.622063
												24.12	0.610261	-6.05	0.622036
												24.11	0.610262	-6.06	0.62201
												24.1	0.610264	-6.07	0.621984
												24.09	0.610265	-6.08	0.621958
												24.08	0.610267	-6.09	0.621931
												24.07	0.610269	-6.1	0.621906
												24.06	0.61027	-6.11	0.62188
												24.05	0.610272	-6.12	0.621854
												24.04	0.610274	-6.13	0.621828
												24.03	0.610275	-6.14	0.621802
												24.02	0.610277	-6.15	0.621777
												24.01	0.610278	-6.16	0.621751
												24	0.61028	-6.17	0.621726
												23.99	0.610282	-6.18	0.6217
												23.98	0.610283	-6.19	0.621675
												23.97	0.610285	-6.2	0.62165
												23.96	0.610287	-6.21	0.621625
												23.95	0.610288	-6.22	0.6216
												23.94	0.61029	-6.23	0.621575
												23.93	0.610291	-6.24	0.62155
												23.92	0.610293	-6.25	0.621525
												23.91	0.610295	-6.26	0.621501
												23.9	0.610296	-6.27	0.621476
												23.89	0.610298	-6.28	0.621452
												23.88	0.6103	-6.29	0.621427
												23.87	0.610301	-6.3	0.621403
												23.86	0.610303	-6.31	0.621379
												23.85	0.610305	-6.32	0.621354
												23.84	0.610306	-6.33	0.62133
												23.83	0.610308	-6.34	0.621306
												23.82	0.610309	-6.35	0.621282
												23.81	0.610311	-6.36	0.621258
												23.8	0.610313	-6.37	0.621235
												23.79	0.610314	-6.38	0.621211
												23.78	0.610316	-6.39	0.621187
												23.77	0.610318	-6.4	0.621164
												23.76	0.610319	-6.41	0.62114
												23.75	0.610321	-6.42	0.621117
												23.74	0.610323	-6.43	0.621093
												23.73	0.610324	-6.44	0.62107
												23.72	0.610326	-6.45	0.621047
												23.71	0.610328	-6.46	0.621024
												23.7	0.610329	-6.47	0.621001
												23.69	0.610331	-6.48	0.620978
												23.68	0.610333	-6.49	0.620955
												23.67	0.610334	-6.5	0.620932
												23.66	0.610336	-6.51	0.620909
												23.65	0.610338	-6.52	0.620887
												23.64	0.610339	-6.53	0.620864
												23.63	0.610341	-6.54	0.620841
												23.62	0.610343	-6.55	0.620819
												23.61	0.610344	-6.56	0.620796
												23.6	0.610346	-6.57	0.620774
												23.59	0.610348	-6.58	0.620752
												23.58	0.610349	-6.59	0.62073
												23.57	0.610351	-6.6	0.620707
												23.56	0.610353	-6.61	0.620685
												23.55	0.610355	-6.62	0.620663
												23.54	0.610356	-6.63	0.620641
												23.53	0.610358	-6.64	0.620619
												23.52	0.61036	-6.65	0.620598
												23.51	0.610361	-6.66	0.620576
												23.5	0.610363	-6.67	0.620554
												23.49	0.610365	-6.68	0.620533
												23.48	0.610366	-6.69	0.620511
												23.47	0.610368	-6.7	0.62049
												23.46	0.61037	-6.71	0.620468
												23.45	0.610371	-6.72	0.620447
												23.44	0.610373	-6.73	0.620426
												23.43	0.610375	-6.74	0.620404
												23.42	0.610377	-6.75	0.620383
												23.41	0.610378	-6.76	0.620362
												23.4	0.61038	-6.77	0.620341
												23.39	0.610382	-6.78	0.62032
												23.38	0.610383	-6.79	0.620299
												23.37	0.610385	-6.8	0.620278
												23.36	0.610387	-6.81	0.620258
												23.35	0.610389	-6.82	0.620237
												23.34	0.61039	-6.83	0.620216
												23.33	0.610392	-6.84	0.620196
												23.32	0.610394	-6.85	0.620175
												23.31	0.610395	-6.86	0.620155
												23.3	0.610397	-6.87	0.620134
												23.29	0.610399	-6.88	0.620114
												23.28	0.610401	-6.89	0.620094
												23.27	0.610402	-6.9	0.620073
												23.26	0.610404	-6.91	0.620053
												23.25	0.610406	-6.92	0.620033
												23.24	0.610408	-6.93	0.620013
												23.23	0.610409	-6.94	0.619993
												23.22	0.610411	-6.95	0.619973
												23.21	0.610413	-6.96	0.619953
												23.2	0.610415	-6.97	0.619934
												23.19	0.610416	-6.98	0.619914
												23.18	0.610418	-6.99	0.619894
												23.17	0.61042	-7	0.619874
												23.16	0.610421	-7.01	0.619855
												23.15	0.610423	-7.02	0.619835
												23.14	0.610425	-7.03	0.619816
												23.13	0.610427	-7.04	0.619797
												23.12	0.610428	-7.05	0.619777
												23.11	0.61043	-7.06	0.619758
												23.1	0.610432	-7.07	0.619739
												23.09	0.610434	-7.08	0.619719
												23.08	0.610435	-7.09	0.6197
												23.07	0.610437	-7.1	0.619681
												23.06	0.610439	-7.11	0.619662
												23.05	0.610441	-7.12	0.619643
												23.04	0.610443	-7.13	0.619624
												23.03	0.610444	-7.14	0.619605
												23.02	0.610446	-7.15	0.619587
												23.01	0.610448	-7.16	0.619568
												23	0.61045	-7.17	0.619549
												22.99	0.610451	-7.18	0.61953
												22.98	0.610453	-7.19	0.619512
												22.97	0.610455	-7.2	0.619493
												22.96	0.610457	-7.21	0.619475
												22.95	0.610458	-7.22	0.619456
												22.94	0.61046	-7.23	0.619438
												22.93	0.610462	-7.24	0.61942
												22.92	0.610464	-7.25	0.619401
												22.91	0.610466	-7.26	0.619383
												22.9	0.610467	-7.27	0.619365
												22.89	0.610469	-7.28	0.619347
												22.88	0.610471	-7.29	0.619329
												22.87	0.610473	-7.3	0.619311
												22.86	0.610474	-7.31	0.619293
												22.85	0.610476	-7.32	0.619275
												22.84	0.610478	-7.33	0.619257
												22.83	0.61048	-7.34	0.619239
												22.82	0.610482	-7.35	0.619221
												22.81	0.610483	-7.36	0.619204
												22.8	0.610485	-7.37	0.619186
												22.79	0.610487	-7.38	0.619168
												22.78	0.610489	-7.39	0.619151
												22.77	0.610491	-7.4	0.619133
												22.76	0.610492	-7.41	0.619116
												22.75	0.610494	-7.42	0.619098
												22.74	0.610496	-7.43	0.619081
												22.73	0.610498	-7.44	0.619064
												22.72	0.6105	-7.45	0.619046
												22.71	0.610502	-7.46	0.619029
												22.7	0.610503	-7.47	0.619012
												22.69	0.610505	-7.48	0.618995
												22.68	0.610507	-7.49	0.618978
												22.67	0.610509	-7.5	0.61896
												22.66	0.610511	-7.51	0.618943
												22.65	0.610512	-7.52	0.618927
												22.64	0.610514	-7.53	0.61891
												22.63	0.610516	-7.54	0.618893
												22.62	0.610518	-7.55	0.618876
												22.61	0.61052	-7.56	0.618859
												22.6	0.610522	-7.57	0.618842
												22.59	0.610523	-7.58	0.618826
												22.58	0.610525	-7.59	0.618809
												22.57	0.610527	-7.6	0.618792
												22.56	0.610529	-7.61	0.618776
												22.55	0.610531	-7.62	0.618759
												22.54	0.610533	-7.63	0.618743
												22.53	0.610534	-7.64	0.618726
												22.52	0.610536	-7.65	0.61871
												22.51	0.610538	-7.66	0.618694
												22.5	0.61054	-7.67	0.618677
												22.49	0.610542	-7.68	0.618661
												22.48	0.610544	-7.69	0.618645
												22.47	0.610546	-7.7	0.618629
												22.46	0.610547	-7.71	0.618613
												22.45	0.610549	-7.72	0.618596
												22.44	0.610551	-7.73	0.61858
												22.43	0.610553	-7.74	0.618564
												22.42	0.610555	-7.75	0.618548
												22.41	0.610557	-7.76	0.618533
												22.4	0.610559	-7.77	0.618517
												22.39	0.61056	-7.78	0.618501
												22.38	0.610562	-7.79	0.618485
												22.37	0.610564	-7.8	0.618469
												22.36	0.610566	-7.81	0.618454
												22.35	0.610568	-7.82	0.618438
												22.34	0.61057	-7.83	0.618422
												22.33	0.610572	-7.84	0.618407
												22.32	0.610574	-7.85	0.618391
												22.31	0.610575	-7.86	0.618376
												22.3	0.610577	-7.87	0.61836
												22.29	0.610579	-7.88	0.618345
												22.28	0.610581	-7.89	0.618329
												22.27	0.610583	-7.9	0.618314
												22.26	0.610585	-7.91	0.618299
												22.25	0.610587	-7.92	0.618283
												22.24	0.610589	-7.93	0.618268
												22.23	0.610591	-7.94	0.618253
												22.22	0.610592	-7.95	0.618238
												22.21	0.610594	-7.96	0.618223
												22.2	0.610596	-7.97	0.618208
												22.19	0.610598	-7.98	0.618193
												22.18	0.6106	-7.99	0.618178
												22.17	0.610602	-8	0.618163
												22.16	0.610604	-8.01	0.618148
												22.15	0.610606	-8.02	0.618133
												22.14	0.610608	-8.03	0.618118
												22.13	0.61061	-8.04	0.618103
												22.12	0.610611	-8.05	0.618088
												22.11	0.610613	-8.06	0.618074
												22.1	0.610615	-8.07	0.618059
												22.09	0.610617	-8.08	0.618044
												22.08	0.610619	-8.09	0.61803
												22.07	0.610621	-8.1	0.618015
												22.06	0.610623	-8.11	0.618001
												22.05	0.610625	-8.12	0.617986
												22.04	0.610627	-8.13	0.617972
												22.03	0.610629	-8.14	0.617957
												22.02	0.610631	-8.15	0.617943
												22.01	0.610633	-8.16	0.617928
												22	0.610635	-8.17	0.617914
												21.99	0.610637	-8.18	0.6179
												21.98	0.610638	-8.19	0.617885
												21.97	0.61064	-8.2	0.617871
												21.96	0.610642	-8.21	0.617857
												21.95	0.610644	-8.22	0.617843
												21.94	0.610646	-8.23	0.617829
												21.93	0.610648	-8.24	0.617815
												21.92	0.61065	-8.25	0.617801
												21.91	0.610652	-8.26	0.617787
												21.9	0.610654	-8.27	0.617773
												21.89	0.610656	-8.28	0.617759
												21.88	0.610658	-8.29	0.617745
												21.87	0.61066	-8.3	0.617731
												21.86	0.610662	-8.31	0.617717
												21.85	0.610664	-8.32	0.617703
												21.84	0.610666	-8.33	0.617689
												21.83	0.610668	-8.34	0.617676
												21.82	0.61067	-8.35	0.617662
												21.81	0.610672	-8.36	0.617648
												21.8	0.610674	-8.37	0.617635
												21.79	0.610676	-8.38	0.617621
												21.78	0.610678	-8.39	0.617607
												21.77	0.61068	-8.4	0.617594
												21.76	0.610682	-8.41	0.61758
												21.75	0.610684	-8.42	0.617567
												21.74	0.610686	-8.43	0.617553
												21.73	0.610687	-8.44	0.61754
												21.72	0.610689	-8.45	0.617527
												21.71	0.610691	-8.46	0.617513
												21.7	0.610693	-8.47	0.6175
												21.69	0.610695	-8.48	0.617487
												21.68	0.610697	-8.49	0.617473
												21.67	0.610699	-8.5	0.61746
												21.66	0.610701	-8.51	0.617447
												21.65	0.610703	-8.52	0.617434
												21.64	0.610705	-8.53	0.617421
												21.63	0.610707	-8.54	0.617408
												21.62	0.610709	-8.55	0.617394
												21.61	0.610711	-8.56	0.617381
												21.6	0.610713	-8.57	0.617368
												21.59	0.610715	-8.58	0.617355
												21.58	0.610717	-8.59	0.617342
												21.57	0.610719	-8.6	0.61733
												21.56	0.610721	-8.61	0.617317
												21.55	0.610723	-8.62	0.617304
												21.54	0.610726	-8.63	0.617291
												21.53	0.610728	-8.64	0.617278
												21.52	0.61073	-8.65	0.617265
												21.51	0.610732	-8.66	0.617253
												21.5	0.610734	-8.67	0.61724
												21.49	0.610736	-8.68	0.617227
												21.48	0.610738	-8.69	0.617215
												21.47	0.61074	-8.7	0.617202
												21.46	0.610742	-8.71	0.617189
												21.45	0.610744	-8.72	0.617177
												21.44	0.610746	-8.73	0.617164
												21.43	0.610748	-8.74	0.617152
												21.42	0.61075	-8.75	0.617139
												21.41	0.610752	-8.76	0.617127
												21.4	0.610754	-8.77	0.617115
												21.39	0.610756	-8.78	0.617102
												21.38	0.610758	-8.79	0.61709
												21.37	0.61076	-8.8	0.617077
												21.36	0.610762	-8.81	0.617065
												21.35	0.610764	-8.82	0.617053
												21.34	0.610766	-8.83	0.617041
												21.33	0.610768	-8.84	0.617028
												21.32	0.61077	-8.85	0.617016
												21.31	0.610772	-8.86	0.617004
												21.3	0.610775	-8.87	0.616992
												21.29	0.610777	-8.88	0.61698
												21.28	0.610779	-8.89	0.616968
												21.27	0.610781	-8.9	0.616956
												21.26	0.610783	-8.91	0.616944
												21.25	0.610785	-8.92	0.616932
												21.24	0.610787	-8.93	0.61692
												21.23	0.610789	-8.94	0.616908
												21.22	0.610791	-8.95	0.616896
												21.21	0.610793	-8.96	0.616884
												21.2	0.610795	-8.97	0.616872
												21.19	0.610797	-8.98	0.61686
												21.18	0.610799	-8.99	0.616849
												21.17	0.610802	-9	0.616837
												21.16	0.610804	-9.01	0.616825
												21.15	0.610806	-9.02	0.616813
												21.14	0.610808	-9.03	0.616802
												21.13	0.61081	-9.04	0.61679
												21.12	0.610812	-9.05	0.616778
												21.11	0.610814	-9.06	0.616767
												21.1	0.610816	-9.07	0.616755
												21.09	0.610818	-9.08	0.616744
												21.08	0.61082	-9.09	0.616732
												21.07	0.610823	-9.1	0.61672
												21.06	0.610825	-9.11	0.616709
												21.05	0.610827	-9.12	0.616697
												21.04	0.610829	-9.13	0.616686
												21.03	0.610831	-9.14	0.616675
												21.02	0.610833	-9.15	0.616663
												21.01	0.610835	-9.16	0.616652
												21	0.610837	-9.17	0.616641
												20.99	0.610839	-9.18	0.616629
												20.98	0.610842	-9.19	0.616618
												20.97	0.610844	-9.2	0.616607
												20.96	0.610846	-9.21	0.616595
												20.95	0.610848	-9.22	0.616584
												20.94	0.61085	-9.23	0.616573
												20.93	0.610852	-9.24	0.616562
												20.92	0.610854	-9.25	0.616551
												20.91	0.610857	-9.26	0.61654
												20.9	0.610859	-9.27	0.616529
												20.89	0.610861	-9.28	0.616517
												20.88	0.610863	-9.29	0.616506
												20.87	0.610865	-9.3	0.616495
												20.86	0.610867	-9.31	0.616484
												20.85	0.610869	-9.32	0.616473
												20.84	0.610872	-9.33	0.616463
												20.83	0.610874	-9.34	0.616452
												20.82	0.610876	-9.35	0.616441
												20.81	0.610878	-9.36	0.61643
												20.8	0.61088	-9.37	0.616419
												20.79	0.610882	-9.38	0.616408
												20.78	0.610885	-9.39	0.616397
												20.77	0.610887	-9.4	0.616387
												20.76	0.610889	-9.41	0.616376
												20.75	0.610891	-9.42	0.616365
												20.74	0.610893	-9.43	0.616354
												20.73	0.610895	-9.44	0.616344
												20.72	0.610898	-9.45	0.616333
												20.71	0.6109	-9.46	0.616322
												20.7	0.610902	-9.47	0.616312
												20.69	0.610904	-9.48	0.616301
												20.68	0.610906	-9.49	0.616291
												20.67	0.610909	-9.5	0.61628
												20.66	0.610911	-9.51	0.616269
												20.65	0.610913	-9.52	0.616259
												20.64	0.610915	-9.53	0.616248
												20.63	0.610917	-9.54	0.616238
												20.62	0.61092	-9.55	0.616228
												20.61	0.610922	-9.56	0.616217
												20.6	0.610924	-9.57	0.616207
												20.59	0.610926	-9.58	0.616196
												20.58	0.610928	-9.59	0.616186
												20.57	0.610931	-9.6	0.616176
												20.56	0.610933	-9.61	0.616165
												20.55	0.610935	-9.62	0.616155
												20.54	0.610937	-9.63	0.616145
												20.53	0.61094	-9.64	0.616135
												20.52	0.610942	-9.65	0.616124
												20.51	0.610944	-9.66	0.616114
												20.5	0.610946	-9.67	0.616104
												20.49	0.610948	-9.68	0.616094
												20.48	0.610951	-9.69	0.616084
												20.47	0.610953	-9.7	0.616074
												20.46	0.610955	-9.71	0.616063
												20.45	0.610957	-9.72	0.616053
												20.44	0.61096	-9.73	0.616043
												20.43	0.610962	-9.74	0.616033
												20.42	0.610964	-9.75	0.616023
												20.41	0.610966	-9.76	0.616013
												20.4	0.610969	-9.77	0.616003
												20.39	0.610971	-9.78	0.615993
												20.38	0.610973	-9.79	0.615983
												20.37	0.610975	-9.8	0.615974
												20.36	0.610978	-9.81	0.615964
												20.35	0.61098	-9.82	0.615954
												20.34	0.610982	-9.83	0.615944
												20.33	0.610984	-9.84	0.615934
												20.32	0.610987	-9.85	0.615924
												20.31	0.610989	-9.86	0.615915
												20.3	0.610991	-9.87	0.615905
												20.29	0.610994	-9.88	0.615895
												20.28	0.610996	-9.89	0.615885
												20.27	0.610998	-9.9	0.615876
												20.26	0.611	-9.91	0.615866
												20.25	0.611003	-9.92	0.615856
												20.24	0.611005	-9.93	0.615847
												20.23	0.611007	-9.94	0.615837
												20.22	0.61101	-9.95	0.615827
												20.21	0.611012	-9.96	0.615818
												20.2	0.611014	-9.97	0.615808
												20.19	0.611016	-9.98	0.615799
												20.18	0.611019	-9.99	0.615789
												20.17	0.611021	-10	0.61578
												20.16	0.611023	-10.01	0.61577
												20.15	0.611026	-10.02	0.615761
												20.14	0.611028	-10.03	0.615751
												20.13	0.61103	-10.04	0.615742
												20.12	0.611033	-10.05	0.615732
												20.11	0.611035	-10.06	0.615723
												20.1	0.611037	-10.07	0.615714
												20.09	0.61104	-10.08	0.615704
												20.08	0.611042	-10.09	0.615695
												20.07	0.611044	-10.1	0.615686
												20.06	0.611046	-10.11	0.615676
												20.05	0.611049	-10.12	0.615667
												20.04	0.611051	-10.13	0.615658
												20.03	0.611054	-10.14	0.615648
												20.02	0.611056	-10.15	0.615639
												20.01	0.611058	-10.16	0.61563
												20	0.611061	-10.17	0.615621
												19.99	0.611063	-10.18	0.615612
												19.98	0.611065	-10.19	0.615602
												19.97	0.611068	-10.2	0.615593
												19.96	0.61107	-10.21	0.615584
												19.95	0.611072	-10.22	0.615575
												19.94	0.611075	-10.23	0.615566
												19.93	0.611077	-10.24	0.615557
												19.92	0.611079	-10.25	0.615548
												19.91	0.611082	-10.26	0.615539
												19.9	0.611084	-10.27	0.61553
												19.89	0.611086	-10.28	0.615521
												19.88	0.611089	-10.29	0.615512
												19.87	0.611091	-10.3	0.615503
												19.86	0.611094	-10.31	0.615494
												19.85	0.611096	-10.32	0.615485
												19.84	0.611098	-10.33	0.615476
												19.83	0.611101	-10.34	0.615467
												19.82	0.611103	-10.35	0.615458
												19.81	0.611106	-10.36	0.61545
												19.8	0.611108	-10.37	0.615441
												19.79	0.61111	-10.38	0.615432
												19.78	0.611113	-10.39	0.615423
												19.77	0.611115	-10.4	0.615414
												19.76	0.611117	-10.41	0.615406
												19.75	0.61112	-10.42	0.615397
												19.74	0.611122	-10.43	0.615388
												19.73	0.611125	-10.44	0.615379
												19.72	0.611127	-10.45	0.615371
												19.71	0.61113	-10.46	0.615362
												19.7	0.611132	-10.47	0.615353
												19.69	0.611134	-10.48	0.615345
												19.68	0.611137	-10.49	0.615336
												19.67	0.611139	-10.5	0.615327
												19.66	0.611142	-10.51	0.615319
												19.65	0.611144	-10.52	0.61531
												19.64	0.611146	-10.53	0.615302
												19.63	0.611149	-10.54	0.615293
												19.62	0.611151	-10.55	0.615285
												19.61	0.611154	-10.56	0.615276
												19.6	0.611156	-10.57	0.615268
												19.59	0.611159	-10.58	0.615259
												19.58	0.611161	-10.59	0.615251
												19.57	0.611164	-10.6	0.615242
												19.56	0.611166	-10.61	0.615234
												19.55	0.611168	-10.62	0.615225
												19.54	0.611171	-10.63	0.615217
												19.53	0.611173	-10.64	0.615209
												19.52	0.611176	-10.65	0.6152
												19.51	0.611178	-10.66	0.615192
												19.5	0.611181	-10.67	0.615184
												19.49	0.611183	-10.68	0.615175
												19.48	0.611186	-10.69	0.615167
												19.47	0.611188	-10.7	0.615159
												19.46	0.611191	-10.71	0.61515
												19.45	0.611193	-10.72	0.615142
												19.44	0.611196	-10.73	0.615134
												19.43	0.611198	-10.74	0.615126
												19.42	0.611201	-10.75	0.615117
												19.41	0.611203	-10.76	0.615109
												19.4	0.611206	-10.77	0.615101
												19.39	0.611208	-10.78	0.615093
												19.38	0.611211	-10.79	0.615085
												19.37	0.611213	-10.8	0.615077
												19.36	0.611216	-10.81	0.615068
												19.35	0.611218	-10.82	0.61506
												19.34	0.611221	-10.83	0.615052
												19.33	0.611223	-10.84	0.615044
												19.32	0.611226	-10.85	0.615036
												19.31	0.611228	-10.86	0.615028
												19.3	0.611231	-10.87	0.61502
												19.29	0.611233	-10.88	0.615012
												19.28	0.611236	-10.89	0.615004
												19.27	0.611238	-10.9	0.614996
												19.26	0.611241	-10.91	0.614988
												19.25	0.611243	-10.92	0.61498
												19.24	0.611246	-10.93	0.614972
												19.23	0.611248	-10.94	0.614964
												19.22	0.611251	-10.95	0.614956
												19.21	0.611253	-10.96	0.614948
												19.2	0.611256	-10.97	0.614941
												19.19	0.611258	-10.98	0.614933
												19.18	0.611261	-10.99	0.614925
												19.17	0.611264	-11	0.614917
												19.16	0.611266	-11.01	0.614909
												19.15	0.611269	-11.02	0.614901
												19.14	0.611271	-11.03	0.614894
												19.13	0.611274	-11.04	0.614886
												19.12	0.611276	-11.05	0.614878
												19.11	0.611279	-11.06	0.61487
												19.1	0.611282	-11.07	0.614863
												19.09	0.611284	-11.08	0.614855
												19.08	0.611287	-11.09	0.614847
												19.07	0.611289	-11.1	0.614839
												19.06	0.611292	-11.11	0.614832
												19.05	0.611294	-11.12	0.614824
												19.04	0.611297	-11.13	0.614816
												19.03	0.6113	-11.14	0.614809
												19.02	0.611302	-11.15	0.614801
												19.01	0.611305	-11.16	0.614793
												19	0.611307	-11.17	0.614786
												18.99	0.61131	-11.18	0.614778
												18.98	0.611313	-11.19	0.614771
												18.97	0.611315	-11.2	0.614763
												18.96	0.611318	-11.21	0.614756
												18.95	0.61132	-11.22	0.614748
												18.94	0.611323	-11.23	0.614741
												18.93	0.611326	-11.24	0.614733
												18.92	0.611328	-11.25	0.614726
												18.91	0.611331	-11.26	0.614718
												18.9	0.611333	-11.27	0.614711
												18.89	0.611336	-11.28	0.614703
												18.88	0.611339	-11.29	0.614696
												18.87	0.611341	-11.3	0.614688
												18.86	0.611344	-11.31	0.614681
												18.85	0.611347	-11.32	0.614673
												18.84	0.611349	-11.33	0.614666
												18.83	0.611352	-11.34	0.614659
												18.82	0.611355	-11.35	0.614651
												18.81	0.611357	-11.36	0.614644
												18.8	0.61136	-11.37	0.614637
												18.79	0.611363	-11.38	0.614629
												18.78	0.611365	-11.39	0.614622
												18.77	0.611368	-11.4	0.614615
												18.76	0.611371	-11.41	0.614608
												18.75	0.611373	-11.42	0.6146
												18.74	0.611376	-11.43	0.614593
												18.73	0.611379	-11.44	0.614586
												18.72	0.611381	-11.45	0.614578
												18.71	0.611384	-11.46	0.614571
												18.7	0.611387	-11.47	0.614564
												18.69	0.611389	-11.48	0.614557
												18.68	0.611392	-11.49	0.61455
												18.67	0.611395	-11.5	0.614543
												18.66	0.611397	-11.51	0.614535
												18.65	0.6114	-11.52	0.614528
												18.64	0.611403	-11.53	0.614521
												18.63	0.611405	-11.54	0.614514
												18.62	0.611408	-11.55	0.614507
												18.61	0.611411	-11.56	0.6145
												18.6	0.611414	-11.57	0.614493
												18.59	0.611416	-11.58	0.614486
												18.58	0.611419	-11.59	0.614479
												18.57	0.611422	-11.6	0.614472
												18.56	0.611424	-11.61	0.614465
												18.55	0.611427	-11.62	0.614458
												18.54	0.61143	-11.63	0.614451
												18.53	0.611433	-11.64	0.614444
												18.52	0.611435	-11.65	0.614437
												18.51	0.611438	-11.66	0.61443
												18.5	0.611441	-11.67	0.614423
												18.49	0.611444	-11.68	0.614416
												18.48	0.611446	-11.69	0.614409
												18.47	0.611449	-11.7	0.614402
												18.46	0.611452	-11.71	0.614395
												18.45	0.611455	-11.72	0.614388
												18.44	0.611457	-11.73	0.614381
												18.43	0.61146	-11.74	0.614374
												18.42	0.611463	-11.75	0.614367
												18.41	0.611466	-11.76	0.614361
												18.4	0.611468	-11.77	0.614354
												18.39	0.611471	-11.78	0.614347
												18.38	0.611474	-11.79	0.61434
												18.37	0.611477	-11.8	0.614333
												18.36	0.61148	-11.81	0.614326
												18.35	0.611482	-11.82	0.61432
												18.34	0.611485	-11.83	0.614313
												18.33	0.611488	-11.84	0.614306
												18.32	0.611491	-11.85	0.614299
												18.31	0.611493	-11.86	0.614293
												18.3	0.611496	-11.87	0.614286
												18.29	0.611499	-11.88	0.614279
												18.28	0.611502	-11.89	0.614273
												18.27	0.611505	-11.9	0.614266
												18.26	0.611508	-11.91	0.614259
												18.25	0.61151	-11.92	0.614253
												18.24	0.611513	-11.93	0.614246
												18.23	0.611516	-11.94	0.614239
												18.22	0.611519	-11.95	0.614233
												18.21	0.611522	-11.96	0.614226
												18.2	0.611524	-11.97	0.614219
												18.19	0.611527	-11.98	0.614213
												18.18	0.61153	-11.99	0.614206
												18.17	0.611533	-12	0.6142
												18.16	0.611536	-12.01	0.614193
												18.15	0.611539	-12.02	0.614187
												18.14	0.611542	-12.03	0.61418
												18.13	0.611544	-12.04	0.614173
												18.12	0.611547	-12.05	0.614167
												18.11	0.61155	-12.06	0.61416
												18.1	0.611553	-12.07	0.614154
												18.09	0.611556	-12.08	0.614147
												18.08	0.611559	-12.09	0.614141
												18.07	0.611562	-12.1	0.614135
												18.06	0.611564	-12.11	0.614128
												18.05	0.611567	-12.12	0.614122
												18.04	0.61157	-12.13	0.614115
												18.03	0.611573	-12.14	0.614109
												18.02	0.611576	-12.15	0.614102
												18.01	0.611579	-12.16	0.614096
												18	0.611582	-12.17	0.61409
												17.99	0.611585	-12.18	0.614083
												17.98	0.611588	-12.19	0.614077
												17.97	0.611591	-12.2	0.61407
												17.96	0.611593	-12.21	0.614064
												17.95	0.611596	-12.22	0.614058
												17.94	0.611599	-12.23	0.614051
												17.93	0.611602	-12.24	0.614045
												17.92	0.611605	-12.25	0.614039
												17.91	0.611608	-12.26	0.614033
												17.9	0.611611	-12.27	0.614026
												17.89	0.611614	-12.28	0.61402
												17.88	0.611617	-12.29	0.614014
												17.87	0.61162	-12.3	0.614007
												17.86	0.611623	-12.31	0.614001
												17.85	0.611626	-12.32	0.613995
												17.84	0.611629	-12.33	0.613989
												17.83	0.611632	-12.34	0.613983
												17.82	0.611634	-12.35	0.613976
												17.81	0.611637	-12.36	0.61397
												17.8	0.61164	-12.37	0.613964
												17.79	0.611643	-12.38	0.613958
												17.78	0.611646	-12.39	0.613952
												17.77	0.611649	-12.4	0.613945
												17.76	0.611652	-12.41	0.613939
												17.75	0.611655	-12.42	0.613933
												17.74	0.611658	-12.43	0.613927
												17.73	0.611661	-12.44	0.613921
												17.72	0.611664	-12.45	0.613915
												17.71	0.611667	-12.46	0.613909
												17.7	0.61167	-12.47	0.613903
												17.69	0.611673	-12.48	0.613897
												17.68	0.611676	-12.49	0.613891
												17.67	0.611679	-12.5	0.613885
												17.66	0.611682	-12.51	0.613878
												17.65	0.611685	-12.52	0.613872
												17.64	0.611688	-12.53	0.613866
												17.63	0.611691	-12.54	0.61386
												17.62	0.611694	-12.55	0.613854
												17.61	0.611697	-12.56	0.613848
												17.6	0.6117	-12.57	0.613842
												17.59	0.611703	-12.58	0.613836
												17.58	0.611706	-12.59	0.61383
												17.57	0.611709	-12.6	0.613824
												17.56	0.611713	-12.61	0.613819
												17.55	0.611716	-12.62	0.613813
												17.54	0.611719	-12.63	0.613807
												17.53	0.611722	-12.64	0.613801
												17.52	0.611725	-12.65	0.613795
												17.51	0.611728	-12.66	0.613789
												17.5	0.611731	-12.67	0.613783
												17.49	0.611734	-12.68	0.613777
												17.48	0.611737	-12.69	0.613771
												17.47	0.61174	-12.7	0.613765
												17.46	0.611743	-12.71	0.61376
												17.45	0.611746	-12.72	0.613754
												17.44	0.611749	-12.73	0.613748
												17.43	0.611752	-12.74	0.613742
												17.42	0.611756	-12.75	0.613736
												17.41	0.611759	-12.76	0.61373
												17.4	0.611762	-12.77	0.613725
												17.39	0.611765	-12.78	0.613719
												17.38	0.611768	-12.79	0.613713
												17.37	0.611771	-12.8	0.613707
												17.36	0.611774	-12.81	0.613702
												17.35	0.611777	-12.82	0.613696
												17.34	0.61178	-12.83	0.61369
												17.33	0.611784	-12.84	0.613684
												17.32	0.611787	-12.85	0.613679
												17.31	0.61179	-12.86	0.613673
												17.3	0.611793	-12.87	0.613667
												17.29	0.611796	-12.88	0.613662
												17.28	0.611799	-12.89	0.613656
												17.27	0.611802	-12.9	0.61365
												17.26	0.611806	-12.91	0.613644
												17.25	0.611809	-12.92	0.613639
												17.24	0.611812	-12.93	0.613633
												17.23	0.611815	-12.94	0.613628
												17.22	0.611818	-12.95	0.613622
												17.21	0.611821	-12.96	0.613616
												17.2	0.611825	-12.97	0.613611
												17.19	0.611828	-12.98	0.613605
												17.18	0.611831	-12.99	0.613599
												17.17	0.611834	-13	0.613594
												17.16	0.611837	-13.01	0.613588
												17.15	0.61184	-13.02	0.613583
												17.14	0.611844	-13.03	0.613577
												17.13	0.611847	-13.04	0.613572
												17.12	0.61185	-13.05	0.613566
												17.11	0.611853	-13.06	0.61356
												17.1	0.611856	-13.07	0.613555
												17.09	0.61186	-13.08	0.613549
												17.08	0.611863	-13.09	0.613544
												17.07	0.611866	-13.1	0.613538
												17.06	0.611869	-13.11	0.613533
												17.05	0.611873	-13.12	0.613527
												17.04	0.611876	-13.13	0.613522
												17.03	0.611879	-13.14	0.613516
												17.02	0.611882	-13.15	0.613511
												17.01	0.611886	-13.16	0.613506
												17	0.611889	-13.17	0.6135
												16.99	0.611892	-13.18	0.613495
												16.98	0.611895	-13.19	0.613489
												16.97	0.611899	-13.2	0.613484
												16.96	0.611902	-13.21	0.613478
												16.95	0.611905	-13.22	0.613473
												16.94	0.611908	-13.23	0.613468
												16.93	0.611912	-13.24	0.613462
												16.92	0.611915	-13.25	0.613457
												16.91	0.611918	-13.26	0.613451
												16.9	0.611921	-13.27	0.613446
												16.89	0.611925	-13.28	0.613441
												16.88	0.611928	-13.29	0.613435
												16.87	0.611931	-13.3	0.61343
												16.86	0.611935	-13.31	0.613425
												16.85	0.611938	-13.32	0.613419
												16.84	0.611941	-13.33	0.613414
												16.83	0.611945	-13.34	0.613409
												16.82	0.611948	-13.35	0.613403
												16.81	0.611951	-13.36	0.613398
												16.8	0.611955	-13.37	0.613393
												16.79	0.611958	-13.38	0.613388
												16.78	0.611961	-13.39	0.613382
												16.77	0.611965	-13.4	0.613377
												16.76	0.611968	-13.41	0.613372
												16.75	0.611971	-13.42	0.613367
												16.74	0.611975	-13.43	0.613361
												16.73	0.611978	-13.44	0.613356
												16.72	0.611981	-13.45	0.613351
												16.71	0.611985	-13.46	0.613346
												16.7	0.611988	-13.47	0.61334
												16.69	0.611991	-13.48	0.613335
												16.68	0.611995	-13.49	0.61333
												16.67	0.611998	-13.5	0.613325
												16.66	0.612002	-13.51	0.61332
												16.65	0.612005	-13.52	0.613315
												16.64	0.612008	-13.53	0.613309
												16.63	0.612012	-13.54	0.613304
												16.62	0.612015	-13.55	0.613299
												16.61	0.612019	-13.56	0.613294
												16.6	0.612022	-13.57	0.613289
												16.59	0.612025	-13.58	0.613284
												16.58	0.612029	-13.59	0.613279
												16.57	0.612032	-13.6	0.613274
												16.56	0.612036	-13.61	0.613268
												16.55	0.612039	-13.62	0.613263
												16.54	0.612043	-13.63	0.613258
												16.53	0.612046	-13.64	0.613253
												16.52	0.612049	-13.65	0.613248
												16.51	0.612053	-13.66	0.613243
												16.5	0.612056	-13.67	0.613238
												16.49	0.61206	-13.68	0.613233
												16.48	0.612063	-13.69	0.613228
												16.47	0.612067	-13.7	0.613223
												16.46	0.61207	-13.71	0.613218
												16.45	0.612074	-13.72	0.613213
												16.44	0.612077	-13.73	0.613208
												16.43	0.612081	-13.74	0.613203
												16.42	0.612084	-13.75	0.613198
												16.41	0.612088	-13.76	0.613193
												16.4	0.612091	-13.77	0.613188
												16.39	0.612095	-13.78	0.613183
												16.38	0.612098	-13.79	0.613178
												16.37	0.612102	-13.8	0.613173
												16.36	0.612105	-13.81	0.613168
												16.35	0.612109	-13.82	0.613163
												16.34	0.612112	-13.83	0.613158
												16.33	0.612116	-13.84	0.613153
												16.32	0.612119	-13.85	0.613148
												16.31	0.612123	-13.86	0.613143
												16.3	0.612126	-13.87	0.613138
												16.29	0.61213	-13.88	0.613134
												16.28	0.612133	-13.89	0.613129
												16.27	0.612137	-13.9	0.613124
												16.26	0.61214	-13.91	0.613119
												16.25	0.612144	-13.92	0.613114
												16.24	0.612148	-13.93	0.613109
												16.23	0.612151	-13.94	0.613104
												16.22	0.612155	-13.95	0.6131
												16.21	0.612158	-13.96	0.613095
												16.2	0.612162	-13.97	0.61309
												16.19	0.612166	-13.98	0.613085
												16.18	0.612169	-13.99	0.61308
												16.17	0.612173	-14	0.613075
												16.16	0.612176	-14.01	0.613071
												16.15	0.61218	-14.02	0.613066
												16.14	0.612183	-14.03	0.613061
												16.13	0.612187	-14.04	0.613056
												16.12	0.612191	-14.05	0.613051
												16.11	0.612194	-14.06	0.613047
												16.1	0.612198	-14.07	0.613042
												16.09	0.612202	-14.08	0.613037
												16.08	0.612205	-14.09	0.613032
												16.07	0.612209	-14.1	0.613028
												16.06	0.612213	-14.11	0.613023
												16.05	0.612216	-14.12	0.613018
												16.04	0.61222	-14.13	0.613013
												16.03	0.612223	-14.14	0.613009
												16.02	0.612227	-14.15	0.613004
												16.01	0.612231	-14.16	0.612999
												16	0.612234	-14.17	0.612995
												15.99	0.612238	-14.18	0.61299
												15.98	0.612242	-14.19	0.612985
												15.97	0.612246	-14.2	0.612981
												15.96	0.612249	-14.21	0.612976
												15.95	0.612253	-14.22	0.612971
												15.94	0.612257	-14.23	0.612967
												15.93	0.61226	-14.24	0.612962
												15.92	0.612264	-14.25	0.612957
												15.91	0.612268	-14.26	0.612953
												15.9	0.612271	-14.27	0.612948
												15.89	0.612275	-14.28	0.612943
												15.88	0.612279	-14.29	0.612939
												15.87	0.612283	-14.3	0.612934
												15.86	0.612286	-14.31	0.61293
												15.85	0.61229	-14.32	0.612925
												15.84	0.612294	-14.33	0.61292
												15.83	0.612298	-14.34	0.612916
												15.82	0.612301	-14.35	0.612911
												15.81	0.612305	-14.36	0.612907
												15.8	0.612309	-14.37	0.612902
												15.79	0.612313	-14.38	0.612897
												15.78	0.612316	-14.39	0.612893
												15.77	0.61232	-14.4	0.612888
												15.76	0.612324	-14.41	0.612884
												15.75	0.612328	-14.42	0.612879
												15.74	0.612332	-14.43	0.612875
												15.73	0.612335	-14.44	0.61287
												15.72	0.612339	-14.45	0.612866
												15.71	0.612343	-14.46	0.612861
												15.7	0.612347	-14.47	0.612857
												15.69	0.612351	-14.48	0.612852
												15.68	0.612354	-14.49	0.612848
												15.67	0.612358	-14.5	0.612843
												15.66	0.612362	-14.51	0.612839
												15.65	0.612366	-14.52	0.612834
												15.64	0.61237	-14.53	0.61283
												15.63	0.612374	-14.54	0.612825
												15.62	0.612378	-14.55	0.612821
												15.61	0.612381	-14.56	0.612816
												15.6	0.612385	-14.57	0.612812
												15.59	0.612389	-14.58	0.612808
												15.58	0.612393	-14.59	0.612803
												15.57	0.612397	-14.6	0.612799
												15.56	0.612401	-14.61	0.612794
												15.55	0.612405	-14.62	0.61279
												15.54	0.612409	-14.63	0.612785
												15.53	0.612412	-14.64	0.612781
												15.52	0.612416	-14.65	0.612777
												15.51	0.61242	-14.66	0.612772
												15.5	0.612424	-14.67	0.612768
												15.49	0.612428	-14.68	0.612764
												15.48	0.612432	-14.69	0.612759
												15.47	0.612436	-14.7	0.612755
												15.46	0.61244	-14.71	0.61275
												15.45	0.612444	-14.72	0.612746
												15.44	0.612448	-14.73	0.612742
												15.43	0.612452	-14.74	0.612737
												15.42	0.612456	-14.75	0.612733
												15.41	0.61246	-14.76	0.612729
												15.4	0.612464	-14.77	0.612724
												15.39	0.612468	-14.78	0.61272
												15.38	0.612472	-14.79	0.612716
												15.37	0.612476	-14.8	0.612711
												15.36	0.61248	-14.81	0.612707
												15.35	0.612484	-14.82	0.612703
												15.34	0.612488	-14.83	0.612699
												15.33	0.612492	-14.84	0.612694
												15.32	0.612496	-14.85	0.61269
												15.31	0.6125	-14.86	0.612686
												15.3	0.612504	-14.87	0.612682
												15.29	0.612508	-14.88	0.612677
												15.28	0.612512	-14.89	0.612673
												15.27	0.612516	-14.9	0.612669
												15.26	0.61252	-14.91	0.612665
												15.25	0.612524	-14.92	0.61266
												15.24	0.612528	-14.93	0.612656
												15.23	0.612532	-14.94	0.612652
												15.22	0.612536	-14.95	0.612648
												15.21	0.61254	-14.96	0.612643
												15.2	0.612544	-14.97	0.612639
												15.19	0.612548	-14.98	0.612635
												15.18	0.612552	-14.99	0.612631
												15.17	0.612556	-15	0.612627
												15.16	0.61256	-15.01	0.612622
												15.15	0.612565	-15.02	0.612618
												15.14	0.612569	-15.03	0.612614
												15.13	0.612573	-15.04	0.61261
												15.12	0.612577	-15.05	0.612606
												15.11	0.612581	-15.06	0.612602
												15.1	0.612585	-15.07	0.612597
												15.09	0.612589	-15.08	0.612593
												15.08	0.612593	-15.09	0.612589
												15.07	0.612597	-15.1	0.612585
												15.06	0.612602	-15.11	0.612581
												15.05	0.612606	-15.12	0.612577
												15.04	0.61261	-15.13	0.612573
												15.03	0.612614	-15.14	0.612569
												15.02	0.612618	-15.15	0.612565
												15.01	0.612622	-15.16	0.61256
												15	0.612627	-15.17	0.612556
												14.99	0.612631	-15.18	0.612552
												14.98	0.612635	-15.19	0.612548
												14.97	0.612639	-15.2	0.612544
												14.96	0.612643	-15.21	0.61254
												14.95	0.612648	-15.22	0.612536
												14.94	0.612652	-15.23	0.612532
												14.93	0.612656	-15.24	0.612528
												14.92	0.61266	-15.25	0.612524
												14.91	0.612665	-15.26	0.61252
												14.9	0.612669	-15.27	0.612516
												14.89	0.612673	-15.28	0.612512
												14.88	0.612677	-15.29	0.612508
												14.87	0.612682	-15.3	0.612504
												14.86	0.612686	-15.31	0.6125
												14.85	0.61269	-15.32	0.612496
												14.84	0.612694	-15.33	0.612492
												14.83	0.612699	-15.34	0.612488
												14.82	0.612703	-15.35	0.612484
												14.81	0.612707	-15.36	0.61248
												14.8	0.612711	-15.37	0.612476
												14.79	0.612716	-15.38	0.612472
												14.78	0.61272	-15.39	0.612468
												14.77	0.612724	-15.4	0.612464
												14.76	0.612729	-15.41	0.61246
												14.75	0.612733	-15.42	0.612456
												14.74	0.612737	-15.43	0.612452
												14.73	0.612742	-15.44	0.612448
												14.72	0.612746	-15.45	0.612444
												14.71	0.61275	-15.46	0.61244
												14.7	0.612755	-15.47	0.612436
												14.69	0.612759	-15.48	0.612432
												14.68	0.612764	-15.49	0.612428
												14.67	0.612768	-15.5	0.612424
												14.66	0.612772	-15.51	0.61242
												14.65	0.612777	-15.52	0.612416
												14.64	0.612781	-15.53	0.612412
												14.63	0.612785	-15.54	0.612409
												14.62	0.61279	-15.55	0.612405
												14.61	0.612794	-15.56	0.612401
												14.6	0.612799	-15.57	0.612397
												14.59	0.612803	-15.58	0.612393
												14.58	0.612808	-15.59	0.612389
												14.57	0.612812	-15.6	0.612385
												14.56	0.612816	-15.61	0.612381
												14.55	0.612821	-15.62	0.612378
												14.54	0.612825	-15.63	0.612374
												14.53	0.61283	-15.64	0.61237
												14.52	0.612834	-15.65	0.612366
												14.51	0.612839	-15.66	0.612362
												14.5	0.612843	-15.67	0.612358
												14.49	0.612848	-15.68	0.612354
												14.48	0.612852	-15.69	0.612351
												14.47	0.612857	-15.7	0.612347
												14.46	0.612861	-15.71	0.612343
												14.45	0.612866	-15.72	0.612339
												14.44	0.61287	-15.73	0.612335
												14.43	0.612875	-15.74	0.612332
												14.42	0.612879	-15.75	0.612328
												14.41	0.612884	-15.76	0.612324
												14.4	0.612888	-15.77	0.61232
												14.39	0.612893	-15.78	0.612316
												14.38	0.612897	-15.79	0.612313
												14.37	0.612902	-15.8	0.612309
												14.36	0.612907	-15.81	0.612305
												14.35	0.612911	-15.82	0.612301
												14.34	0.612916	-15.83	0.612298
												14.33	0.61292	-15.84	0.612294
												14.32	0.612925	-15.85	0.61229
												14.31	0.61293	-15.86	0.612286
												14.3	0.612934	-15.87	0.612283
												14.29	0.612939	-15.88	0.612279
												14.28	0.612943	-15.89	0.612275
												14.27	0.612948	-15.9	0.612271
												14.26	0.612953	-15.91	0.612268
												14.25	0.612957	-15.92	0.612264
												14.24	0.612962	-15.93	0.61226
												14.23	0.612967	-15.94	0.612257
												14.22	0.612971	-15.95	0.612253
												14.21	0.612976	-15.96	0.612249
												14.2	0.612981	-15.97	0.612246
												14.19	0.612985	-15.98	0.612242
												14.18	0.61299	-15.99	0.612238
												14.17	0.612995	-16	0.612234
												14.16	0.612999	-16.01	0.612231
												14.15	0.613004	-16.02	0.612227
												14.14	0.613009	-16.03	0.612223
												14.13	0.613013	-16.04	0.61222
												14.12	0.613018	-16.05	0.612216
												14.11	0.613023	-16.06	0.612213
												14.1	0.613028	-16.07	0.612209
												14.09	0.613032	-16.08	0.612205
												14.08	0.613037	-16.09	0.612202
												14.07	0.613042	-16.1	0.612198
												14.06	0.613047	-16.11	0.612194
												14.05	0.613051	-16.12	0.612191
												14.04	0.613056	-16.13	0.612187
												14.03	0.613061	-16.14	0.612183
												14.02	0.613066	-16.15	0.61218
												14.01	0.613071	-16.16	0.612176
												14	0.613075	-16.17	0.612173
												13.99	0.61308	-16.18	0.612169
												13.98	0.613085	-16.19	0.612166
												13.97	0.61309	-16.2	0.612162
												13.96	0.613095	-16.21	0.612158
												13.95	0.6131	-16.22	0.612155
												13.94	0.613104	-16.23	0.612151
												13.93	0.613109	-16.24	0.612148
												13.92	0.613114	-16.25	0.612144
												13.91	0.613119	-16.26	0.61214
												13.9	0.613124	-16.27	0.612137
												13.89	0.613129	-16.28	0.612133
												13.88	0.613134	-16.29	0.61213
												13.87	0.613138	-16.3	0.612126
												13.86	0.613143	-16.31	0.612123
												13.85	0.613148	-16.32	0.612119
												13.84	0.613153	-16.33	0.612116
												13.83	0.613158	-16.34	0.612112
												13.82	0.613163	-16.35	0.612109
												13.81	0.613168	-16.36	0.612105
												13.8	0.613173	-16.37	0.612102
												13.79	0.613178	-16.38	0.612098
												13.78	0.613183	-16.39	0.612095
												13.77	0.613188	-16.4	0.612091
												13.76	0.613193	-16.41	0.612088
												13.75	0.613198	-16.42	0.612084
												13.74	0.613203	-16.43	0.612081
												13.73	0.613208	-16.44	0.612077
												13.72	0.613213	-16.45	0.612074
												13.71	0.613218	-16.46	0.61207
												13.7	0.613223	-16.47	0.612067
												13.69	0.613228	-16.48	0.612063
												13.68	0.613233	-16.49	0.61206
												13.67	0.613238	-16.5	0.612056
												13.66	0.613243	-16.51	0.612053
												13.65	0.613248	-16.52	0.612049
												13.64	0.613253	-16.53	0.612046
												13.63	0.613258	-16.54	0.612043
												13.62	0.613263	-16.55	0.612039
												13.61	0.613268	-16.56	0.612036
												13.6	0.613274	-16.57	0.612032
												13.59	0.613279	-16.58	0.612029
												13.58	0.613284	-16.59	0.612025
												13.57	0.613289	-16.6	0.612022
												13.56	0.613294	-16.61	0.612019
												13.55	0.613299	-16.62	0.612015
												13.54	0.613304	-16.63	0.612012
												13.53	0.613309	-16.64	0.612008
												13.52	0.613315	-16.65	0.612005
												13.51	0.61332	-16.66	0.612002
												13.5	0.613325	-16.67	0.611998
												13.49	0.61333	-16.68	0.611995
												13.48	0.613335	-16.69	0.611991
												13.47	0.61334	-16.7	0.611988
												13.46	0.613346	-16.71	0.611985
												13.45	0.613351	-16.72	0.611981
												13.44	0.613356	-16.73	0.611978
												13.43	0.613361	-16.74	0.611975
												13.42	0.613367	-16.75	0.611971
												13.41	0.613372	-16.76	0.611968
												13.4	0.613377	-16.77	0.611965
												13.39	0.613382	-16.78	0.611961
												13.38	0.613388	-16.79	0.611958
												13.37	0.613393	-16.8	0.611955
												13.36	0.613398	-16.81	0.611951
												13.35	0.613403	-16.82	0.611948
												13.34	0.613409	-16.83	0.611945
												13.33	0.613414	-16.84	0.611941
												13.32	0.613419	-16.85	0.611938
												13.31	0.613425	-16.86	0.611935
												13.3	0.61343	-16.87	0.611931
												13.29	0.613435	-16.88	0.611928
												13.28	0.613441	-16.89	0.611925
												13.27	0.613446	-16.9	0.611921
												13.26	0.613451	-16.91	0.611918
												13.25	0.613457	-16.92	0.611915
												13.24	0.613462	-16.93	0.611912
												13.23	0.613468	-16.94	0.611908
												13.22	0.613473	-16.95	0.611905
												13.21	0.613478	-16.96	0.611902
												13.2	0.613484	-16.97	0.611899
												13.19	0.613489	-16.98	0.611895
												13.18	0.613495	-16.99	0.611892
												13.17	0.6135	-17	0.611889
												13.16	0.613506	-17.01	0.611886
												13.15	0.613511	-17.02	0.611882
												13.14	0.613516	-17.03	0.611879
												13.13	0.613522	-17.04	0.611876
												13.12	0.613527	-17.05	0.611873
												13.11	0.613533	-17.06	0.611869
												13.1	0.613538	-17.07	0.611866
												13.09	0.613544	-17.08	0.611863
												13.08	0.613549	-17.09	0.61186
												13.07	0.613555	-17.1	0.611856
												13.06	0.61356	-17.11	0.611853
												13.05	0.613566	-17.12	0.61185
												13.04	0.613572	-17.13	0.611847
												13.03	0.613577	-17.14	0.611844
												13.02	0.613583	-17.15	0.61184
												13.01	0.613588	-17.16	0.611837
												13	0.613594	-17.17	0.611834
												12.99	0.613599	-17.18	0.611831
												12.98	0.613605	-17.19	0.611828
												12.97	0.613611	-17.2	0.611825
												12.96	0.613616	-17.21	0.611821
												12.95	0.613622	-17.22	0.611818
												12.94	0.613628	-17.23	0.611815
												12.93	0.613633	-17.24	0.611812
												12.92	0.613639	-17.25	0.611809
												12.91	0.613644	-17.26	0.611806
												12.9	0.61365	-17.27	0.611802
												12.89	0.613656	-17.28	0.611799
												12.88	0.613662	-17.29	0.611796
												12.87	0.613667	-17.3	0.611793
												12.86	0.613673	-17.31	0.61179
												12.85	0.613679	-17.32	0.611787
												12.84	0.613684	-17.33	0.611784
												12.83	0.61369	-17.34	0.61178
												12.82	0.613696	-17.35	0.611777
												12.81	0.613702	-17.36	0.611774
												12.8	0.613707	-17.37	0.611771
												12.79	0.613713	-17.38	0.611768
												12.78	0.613719	-17.39	0.611765
												12.77	0.613725	-17.4	0.611762
												12.76	0.61373	-17.41	0.611759
												12.75	0.613736	-17.42	0.611756
												12.74	0.613742	-17.43	0.611752
												12.73	0.613748	-17.44	0.611749
												12.72	0.613754	-17.45	0.611746
												12.71	0.61376	-17.46	0.611743
												12.7	0.613765	-17.47	0.61174
												12.69	0.613771	-17.48	0.611737
												12.68	0.613777	-17.49	0.611734
												12.67	0.613783	-17.5	0.611731
												12.66	0.613789	-17.51	0.611728
												12.65	0.613795	-17.52	0.611725
												12.64	0.613801	-17.53	0.611722
												12.63	0.613807	-17.54	0.611719
												12.62	0.613813	-17.55	0.611716
												12.61	0.613819	-17.56	0.611713
												12.6	0.613824	-17.57	0.611709
												12.59	0.61383	-17.58	0.611706
												12.58	0.613836	-17.59	0.611703
												12.57	0.613842	-17.6	0.6117
												12.56	0.613848	-17.61	0.611697
												12.55	0.613854	-17.62	0.611694
												12.54	0.61386	-17.63	0.611691
												12.53	0.613866	-17.64	0.611688
												12.52	0.613872	-17.65	0.611685
												12.51	0.613878	-17.66	0.611682
												12.5	0.613885	-17.67	0.611679
												12.49	0.613891	-17.68	0.611676
												12.48	0.613897	-17.69	0.611673
												12.47	0.613903	-17.7	0.61167
												12.46	0.613909	-17.71	0.611667
												12.45	0.613915	-17.72	0.611664
												12.44	0.613921	-17.73	0.611661
												12.43	0.613927	-17.74	0.611658
												12.42	0.613933	-17.75	0.611655
												12.41	0.613939	-17.76	0.611652
												12.4	0.613945	-17.77	0.611649
												12.39	0.613952	-17.78	0.611646
												12.38	0.613958	-17.79	0.611643
												12.37	0.613964	-17.8	0.61164
												12.36	0.61397	-17.81	0.611637
												12.35	0.613976	-17.82	0.611634
												12.34	0.613983	-17.83	0.611632
												12.33	0.613989	-17.84	0.611629
												12.32	0.613995	-17.85	0.611626
												12.31	0.614001	-17.86	0.611623
												12.3	0.614007	-17.87	0.61162
												12.29	0.614014	-17.88	0.611617
												12.28	0.61402	-17.89	0.611614
												12.27	0.614026	-17.9	0.611611
												12.26	0.614033	-17.91	0.611608
												12.25	0.614039	-17.92	0.611605
												12.24	0.614045	-17.93	0.611602
												12.23	0.614051	-17.94	0.611599
												12.22	0.614058	-17.95	0.611596
												12.21	0.614064	-17.96	0.611593
												12.2	0.61407	-17.97	0.611591
												12.19	0.614077	-17.98	0.611588
												12.18	0.614083	-17.99	0.611585
												12.17	0.61409	-18	0.611582
												12.16	0.614096	-18.01	0.611579
												12.15	0.614102	-18.02	0.611576
												12.14	0.614109	-18.03	0.611573
												12.13	0.614115	-18.04	0.61157
												12.12	0.614122	-18.05	0.611567
												12.11	0.614128	-18.06	0.611564
												12.1	0.614135	-18.07	0.611562
												12.09	0.614141	-18.08	0.611559
												12.08	0.614147	-18.09	0.611556
												12.07	0.614154	-18.1	0.611553
												12.06	0.61416	-18.11	0.61155
												12.05	0.614167	-18.12	0.611547
												12.04	0.614173	-18.13	0.611544
												12.03	0.61418	-18.14	0.611542
												12.02	0.614187	-18.15	0.611539
												12.01	0.614193	-18.16	0.611536
												12	0.6142	-18.17	0.611533
												11.99	0.614206	-18.18	0.61153
												11.98	0.614213	-18.19	0.611527
												11.97	0.614219	-18.2	0.611524
												11.96	0.614226	-18.21	0.611522
												11.95	0.614233	-18.22	0.611519
												11.94	0.614239	-18.23	0.611516
												11.93	0.614246	-18.24	0.611513
												11.92	0.614253	-18.25	0.61151
												11.91	0.614259	-18.26	0.611508
												11.9	0.614266	-18.27	0.611505
												11.89	0.614273	-18.28	0.611502
												11.88	0.614279	-18.29	0.611499
												11.87	0.614286	-18.3	0.611496
												11.86	0.614293	-18.31	0.611493
												11.85	0.614299	-18.32	0.611491
												11.84	0.614306	-18.33	0.611488
												11.83	0.614313	-18.34	0.611485
												11.82	0.61432	-18.35	0.611482
												11.81	0.614326	-18.36	0.61148
												11.8	0.614333	-18.37	0.611477
												11.79	0.61434	-18.38	0.611474
												11.78	0.614347	-18.39	0.611471
												11.77	0.614354	-18.4	0.611468
												11.76	0.614361	-18.41	0.611466
												11.75	0.614367	-18.42	0.611463
												11.74	0.614374	-18.43	0.61146
												11.73	0.614381	-18.44	0.611457
												11.72	0.614388	-18.45	0.611455
												11.71	0.614395	-18.46	0.611452
												11.7	0.614402	-18.47	0.611449
												11.69	0.614409	-18.48	0.611446
												11.68	0.614416	-18.49	0.611444
												11.67	0.614423	-18.5	0.611441
												11.66	0.61443	-18.51	0.611438
												11.65	0.614437	-18.52	0.611435
												11.64	0.614444	-18.53	0.611433
												11.63	0.614451	-18.54	0.61143
												11.62	0.614458	-18.55	0.611427
												11.61	0.614465	-18.56	0.611424
												11.6	0.614472	-18.57	0.611422
												11.59	0.614479	-18.58	0.611419
												11.58	0.614486	-18.59	0.611416
												11.57	0.614493	-18.6	0.611414
												11.56	0.6145	-18.61	0.611411
												11.55	0.614507	-18.62	0.611408
												11.54	0.614514	-18.63	0.611405
												11.53	0.614521	-18.64	0.611403
												11.52	0.614528	-18.65	0.6114
												11.51	0.614535	-18.66	0.611397
												11.5	0.614543	-18.67	0.611395
												11.49	0.61455	-18.68	0.611392
												11.48	0.614557	-18.69	0.611389
												11.47	0.614564	-18.7	0.611387
												11.46	0.614571	-18.71	0.611384
												11.45	0.614578	-18.72	0.611381
												11.44	0.614586	-18.73	0.611379
												11.43	0.614593	-18.74	0.611376
												11.42	0.6146	-18.75	0.611373
												11.41	0.614608	-18.76	0.611371
												11.4	0.614615	-18.77	0.611368
												11.39	0.614622	-18.78	0.611365
												11.38	0.614629	-18.79	0.611363
												11.37	0.614637	-18.8	0.61136
												11.36	0.614644	-18.81	0.611357
												11.35	0.614651	-18.82	0.611355
												11.34	0.614659	-18.83	0.611352
												11.33	0.614666	-18.84	0.611349
												11.32	0.614673	-18.85	0.611347
												11.31	0.614681	-18.86	0.611344
												11.3	0.614688	-18.87	0.611341
												11.29	0.614696	-18.88	0.611339
												11.28	0.614703	-18.89	0.611336
												11.27	0.614711	-18.9	0.611333
												11.26	0.614718	-18.91	0.611331
												11.25	0.614726	-18.92	0.611328
												11.24	0.614733	-18.93	0.611326
												11.23	0.614741	-18.94	0.611323
												11.22	0.614748	-18.95	0.61132
												11.21	0.614756	-18.96	0.611318
												11.2	0.614763	-18.97	0.611315
												11.19	0.614771	-18.98	0.611313
												11.18	0.614778	-18.99	0.61131
												11.17	0.614786	-19	0.611307
												11.16	0.614793	-19.01	0.611305
												11.15	0.614801	-19.02	0.611302
												11.14	0.614809	-19.03	0.6113
												11.13	0.614816	-19.04	0.611297
												11.12	0.614824	-19.05	0.611294
												11.11	0.614832	-19.06	0.611292
												11.1	0.614839	-19.07	0.611289
												11.09	0.614847	-19.08	0.611287
												11.08	0.614855	-19.09	0.611284
												11.07	0.614863	-19.1	0.611282
												11.06	0.61487	-19.11	0.611279
												11.05	0.614878	-19.12	0.611276
												11.04	0.614886	-19.13	0.611274
												11.03	0.614894	-19.14	0.611271
												11.02	0.614901	-19.15	0.611269
												11.01	0.614909	-19.16	0.611266
												11	0.614917	-19.17	0.611264
												10.99	0.614925	-19.18	0.611261
												10.98	0.614933	-19.19	0.611258
												10.97	0.614941	-19.2	0.611256
												10.96	0.614948	-19.21	0.611253
												10.95	0.614956	-19.22	0.611251
												10.94	0.614964	-19.23	0.611248
												10.93	0.614972	-19.24	0.611246
												10.92	0.61498	-19.25	0.611243
												10.91	0.614988	-19.26	0.611241
												10.9	0.614996	-19.27	0.611238
												10.89	0.615004	-19.28	0.611236
												10.88	0.615012	-19.29	0.611233
												10.87	0.61502	-19.3	0.611231
												10.86	0.615028	-19.31	0.611228
												10.85	0.615036	-19.32	0.611226
												10.84	0.615044	-19.33	0.611223
												10.83	0.615052	-19.34	0.611221
												10.82	0.61506	-19.35	0.611218
												10.81	0.615068	-19.36	0.611216
												10.8	0.615077	-19.37	0.611213
												10.79	0.615085	-19.38	0.611211
												10.78	0.615093	-19.39	0.611208
												10.77	0.615101	-19.4	0.611206
												10.76	0.615109	-19.41	0.611203
												10.75	0.615117	-19.42	0.611201
												10.74	0.615126	-19.43	0.611198
												10.73	0.615134	-19.44	0.611196
												10.72	0.615142	-19.45	0.611193
												10.71	0.61515	-19.46	0.611191
												10.7	0.615159	-19.47	0.611188
												10.69	0.615167	-19.48	0.611186
												10.68	0.615175	-19.49	0.611183
												10.67	0.615184	-19.5	0.611181
												10.66	0.615192	-19.51	0.611178
												10.65	0.6152	-19.52	0.611176
												10.64	0.615209	-19.53	0.611173
												10.63	0.615217	-19.54	0.611171
												10.62	0.615225	-19.55	0.611168
												10.61	0.615234	-19.56	0.611166
												10.6	0.615242	-19.57	0.611164
												10.59	0.615251	-19.58	0.611161
												10.58	0.615259	-19.59	0.611159
												10.57	0.615268	-19.6	0.611156
												10.56	0.615276	-19.61	0.611154
												10.55	0.615285	-19.62	0.611151
												10.54	0.615293	-19.63	0.611149
												10.53	0.615302	-19.64	0.611146
												10.52	0.61531	-19.65	0.611144
												10.51	0.615319	-19.66	0.611142
												10.5	0.615327	-19.67	0.611139
												10.49	0.615336	-19.68	0.611137
												10.48	0.615345	-19.69	0.611134
												10.47	0.615353	-19.7	0.611132
												10.46	0.615362	-19.71	0.61113
												10.45	0.615371	-19.72	0.611127
												10.44	0.615379	-19.73	0.611125
												10.43	0.615388	-19.74	0.611122
												10.42	0.615397	-19.75	0.61112
												10.41	0.615406	-19.76	0.611117
												10.4	0.615414	-19.77	0.611115
												10.39	0.615423	-19.78	0.611113
												10.38	0.615432	-19.79	0.61111
												10.37	0.615441	-19.8	0.611108
												10.36	0.61545	-19.81	0.611106
												10.35	0.615458	-19.82	0.611103
												10.34	0.615467	-19.83	0.611101
												10.33	0.615476	-19.84	0.611098
												10.32	0.615485	-19.85	0.611096
												10.31	0.615494	-19.86	0.611094
												10.3	0.615503	-19.87	0.611091
												10.29	0.615512	-19.88	0.611089
												10.28	0.615521	-19.89	0.611086
												10.27	0.61553	-19.9	0.611084
												10.26	0.615539	-19.91	0.611082
												10.25	0.615548	-19.92	0.611079
												10.24	0.615557	-19.93	0.611077
												10.23	0.615566	-19.94	0.611075
												10.22	0.615575	-19.95	0.611072
												10.21	0.615584	-19.96	0.61107
												10.2	0.615593	-19.97	0.611068
												10.19	0.615602	-19.98	0.611065
												10.18	0.615612	-19.99	0.611063
												10.17	0.615621	-20	0.611061
												10.16	0.61563	-20.01	0.611058
												10.15	0.615639	-20.02	0.611056
												10.14	0.615648	-20.03	0.611054
												10.13	0.615658	-20.04	0.611051
												10.12	0.615667	-20.05	0.611049
												10.11	0.615676	-20.06	0.611046
												10.1	0.615686	-20.07	0.611044
												10.09	0.615695	-20.08	0.611042
												10.08	0.615704	-20.09	0.61104
												10.07	0.615714	-20.1	0.611037
												10.06	0.615723	-20.11	0.611035
												10.05	0.615732	-20.12	0.611033
												10.04	0.615742	-20.13	0.61103
												10.03	0.615751	-20.14	0.611028
[truncated: 986 more rows]

## Sheet: 4b
Human				VACV non-structural				VACV structural				FDR < 0.05
log2 fold change	-log10 P value	Gene names		log2 fold change	-log10 P value	Gene names		log2 fold change	-log10 P value	Gene names		x	y	x2	y2
-4.95718	0.443984	ACRV1		-1.95869	0.750983	A23		-0.750361	0.0956318	A10		30	0.771725	-0.21	6.23943
0.215518	0.0815629	ACTB;ACTA1;ACTC1		-1.8607	0.535233	A44		-0.439699	0.0474973	A14		29.99	0.771727	-0.22	3.29967
2.91496	1.28722	AHCY		5.17643	0.928406	A50		2.25268	0.24808	A24		29.98	0.771728	-0.23	2.75121
-5.46736	0.597761	AK2		-0.405734	0.0651388	A51		0.339006	0.0364258	A26		29.97	0.77173	-0.24	2.44197
0.650766	0.115994	ALAD		0.677054	0.190257	E3		-2.7352	0.185185	A27		29.96	0.771731	-0.25	2.23142
3.7471	0.988717	ALDH9A1		4.34616	1.11989	E9		-0.75515	0.0870294	A3		29.95	0.771733	-0.26	2.07479
-0.441406	0.950983	ALDOA		-1.83089	0.53835	F4		-0.266959	0.0846138	A34		29.94	0.771735	-0.27	1.95198
0.858734	0.434519	ALOX12B		-1.5043	0.643688	F7		-0.333064	0.0319788	A4		29.93	0.771736	-0.28	1.85227
0.937005	0.433672	ALOXE3		-1.275	0.122327	H1		1.48261	0.188858	D1		29.92	0.771738	-0.29	1.76924
0.252135	0.156693	ANXA2;ANXA2P2		-1.28744	0.187879	H5		1.95355	0.326712	D8		29.91	0.771739	-0.3	1.69878
-2.09769	0.455684	ARFGEF2		-0.661437	0.143581	I3		0.925214	0.0951561	F13		29.9	0.771741	-0.31	1.63807
0.303233	0.123162	ARG1		1.32076	0.139673	M1		-0.731162	0.081166	F17		29.89	0.771742	-0.32	1.58513
0.708043	0.104459	ARHGAP24						2.20635	0.198816	G7		29.88	0.771744	-0.33	1.53848
5.51554	1.56248	ASPRV1						-2.04389	0.142536	H3		29.87	0.771746	-0.34	1.49703
-2.19986	1.258	ATAD3A						-1.32628	0.276884	I1		29.86	0.771747	-0.35	1.45992
0.46967	0.088309	ATAD3B						1.03643	0.191493	J3		29.85	0.771749	-0.36	1.42649
-2.07866	0.473968	ATP5A1						0.9793	0.106179	J6		29.84	0.77175	-0.37	1.3962
-0.504565	1.6367	AZGP1						4.59792	0.913221	L3		29.83	0.771752	-0.38	1.36861
-1.62386	0.696605	BCLAF1						-0.636778	0.0798755	L4		29.82	0.771753	-0.39	1.34338
-0.693842	0.279174	BLMH										29.81	0.771755	-0.4	1.32021
-0.782462	0.336852	C1QBP										29.8	0.771756	-0.41	1.29884
-1.04928	1.16392	CALML5										29.79	0.771758	-0.42	1.27909
2.73821	0.446353	CAPN1										29.78	0.77176	-0.43	1.26076
3.52312	1.30041	CAPZA1;CAPZA2										29.77	0.771761	-0.44	1.2437
-0.784696	0.551887	CASP14										29.76	0.771763	-0.45	1.22779
1.80198	0.621511	CAT										29.75	0.771764	-0.46	1.21292
-0.98	0.732865	CCT2										29.74	0.771766	-0.47	1.19898
-3.25428	0.370072	CCT3										29.73	0.771767	-0.48	1.18589
-0.0515323	0.0114079	CCT4										29.72	0.771769	-0.49	1.17357
-2.26425	1.66956	CCT5										29.71	0.771771	-0.5	1.16196
-1.00113	0.45572	CCT6A										29.7	0.771772	-0.51	1.151
0.162785	0.0524916	CCT7										29.69	0.771774	-0.52	1.14062
-0.594692	0.184251	CCT8										29.68	0.771775	-0.53	1.1308
-0.0571184	0.059592	CDSN										29.67	0.771777	-0.54	1.12148
-0.86957	1.69727	CHERP										29.66	0.771779	-0.55	1.11263
2.21784	0.284501	CPA4										29.65	0.77178	-0.56	1.10421
-2.44497	0.697917	CSPP1										29.64	0.771782	-0.57	1.09619
-0.0412264	0.114483	CSTA										29.63	0.771783	-0.58	1.08854
2.36635	1.61477	CTSA										29.62	0.771785	-0.59	1.08124
5.75989	1.31953	CTSC										29.61	0.771787	-0.6	1.07426
-0.442517	0.615957	CTSD										29.6	0.771788	-0.61	1.06759
-2.33584	1.2229	DCD										29.59	0.77179	-0.62	1.0612
-1.68134	0.587962	DDX17										29.58	0.771791	-0.63	1.05508
-0.888128	0.287897	DDX21										29.57	0.771793	-0.64	1.04921
2.716	0.684911	DDX3X;DDX3Y										29.56	0.771794	-0.65	1.04357
-2.87249	0.592507	DDX5										29.55	0.771796	-0.66	1.03815
-0.265491	0.111423	DDX50										29.54	0.771798	-0.67	1.03294
-1.11652	1.1401	DHX15										29.53	0.771799	-0.68	1.02793
-1.2379	0.186558	DHX9										29.52	0.771801	-0.69	1.0231
0.061986	0.0244818	DSC1										29.51	0.771802	-0.7	1.01845
0.0803709	0.018588	DSC3										29.5	0.771804	-0.71	1.01396
-0.0293484	0.012739	DSG1										29.49	0.771806	-0.72	1.00964
1.521	0.733805	DSP										29.48	0.771807	-0.73	1.00546
4.89686	0.980366	ECM1										29.47	0.771809	-0.74	1.00142
1.01797	0.513832	EEF1A1;EEF1A1P5;EEF1A2										29.46	0.77181	-0.75	0.997514
2.18686	0.614978	EEF2										29.45	0.771812	-0.76	0.993738
3.01	1.52232	EFTUD2										29.44	0.771814	-0.77	0.990084
-0.706698	0.300744	EIF4A3										29.43	0.771815	-0.78	0.986546
-2.781	0.751311	EIF4B										29.42	0.771817	-0.79	0.983118
5.7493	3.47483	EIF6										29.41	0.771819	-0.8	0.979796
3.28905	0.70086	ENO1										29.4	0.77182	-0.81	0.976574
3.71715	1.88153	EPPK1										29.39	0.771822	-0.82	0.973448
2.94926	1.9056	EPRS										29.38	0.771823	-0.83	0.970414
-2.40832	0.571822	ERH										29.37	0.771825	-0.84	0.967468
1.80816	0.451698	FABP5										29.36	0.771827	-0.85	0.964606
-4.95611	3.39486	FAM98A										29.35	0.771828	-0.86	0.961825
-3.51771	1.22737	FASN										29.34	0.77183	-0.87	0.959121
-2.8536	0.822959	FAU										29.33	0.771831	-0.88	0.956491
-3.90046	1.29652	FLNA										29.32	0.771833	-0.89	0.953931
1.99926	0.946526	FOXP2										29.31	0.771835	-0.9	0.95144
-2.18575	0.371543	FUS;TAF15										29.3	0.771836	-0.91	0.949015
0.46721	0.26984	GAPDH										29.29	0.771838	-0.92	0.946652
0.287499	0.16517	GGCT										29.28	0.77184	-0.93	0.94435
5.22572	1.19141	GGH										29.27	0.771841	-0.94	0.942107
3.10909	1.08017	GSDMA										29.26	0.771843	-0.95	0.939919
-1.27671	0.386826	H1FX										29.25	0.771845	-0.96	0.937785
1.81622	0.393967	HACD3										29.24	0.771846	-0.97	0.935703
1.24636	0.582002	HAL										29.23	0.771848	-0.98	0.933672
2.99444	1.14232	HARS;HARS2										29.22	0.771849	-0.99	0.931689
-3.87023	1.40667	HBA1										29.21	0.771851	-1	0.929752
-1.22581	1.48464	HBB										29.2	0.771853	-1.01	0.92786
-4.43319	1.25795	HIST1H1C										29.19	0.771854	-1.02	0.926012
2.30392	0.399689	HIST1H1E										29.18	0.771856	-1.03	0.924206
-0.174252	0.0272568	HIST1H2AC;HIST3H2A;HIST1H2AB;HIST1H2AA;H2AFX										29.17	0.771858	-1.04	0.92244
-0.855138	0.177188	HIST1H2AJ;HIST1H2AH;H2AFJ;HIST2H2AC;HIST2H2AA3;HIST1H2AD;HIST1H2AG										29.16	0.771859	-1.05	0.920714
-0.427724	0.0781945	HIST1H2BL;HIST1H2BM;HIST1H2BN;HIST1H2BH;HIST2H2BF;HIST1H2BC;HIST1H2BD;H2BFS;HIST1H2BK;HIST1H2BA										29.15	0.771861	-1.06	0.919026
-1.11789	0.224871	HIST1H4A										29.14	0.771863	-1.07	0.917374
-4.35995	0.309574	HIST2H3A;HIST3H3;H3F3A;HIST1H3A;H3F3C										29.13	0.771864	-1.08	0.915757
3.46095	1.03879	HNRNPA1;HNRNPA1L2										29.12	0.771866	-1.09	0.914176
-2.14614	2.73182	HNRNPA2B1										29.11	0.771867	-1.1	0.912627
3.41966	1.01326	HNRNPC										29.1	0.771869	-1.11	0.911111
2.81465	0.794937	HNRNPH1										29.09	0.771871	-1.12	0.909625
-0.694211	0.192875	HNRNPK										29.08	0.771872	-1.13	0.908171
3.04065	1.1487	HNRNPL										29.07	0.771874	-1.14	0.906745
-1.93327	0.456969	HNRNPM										29.06	0.771876	-1.15	0.905348
0.182401	0.032542	HNRNPU										29.05	0.771877	-1.16	0.903979
0.849673	0.207492	HSPA1A;HSPA1B										29.04	0.771879	-1.17	0.902637
1.22812	1.24575	HSPA5										29.03	0.771881	-1.18	0.90132
5.3721	1.5509	HSPA6;HSPA7										29.02	0.771882	-1.19	0.900029
0.624228	0.31503	HSPA8										29.01	0.771884	-1.2	0.898763
1.37012	0.808178	HSPB1										29	0.771886	-1.21	0.89752
-0.0337696	0.00324282	HSPD1										28.99	0.771887	-1.22	0.896301
5.13525	1.0629	IDE										28.98	0.771889	-1.23	0.895104
-1.1452	1.16455	IGHA2;IGHA1										28.97	0.771891	-1.24	0.893929
2.05338	0.64922	IGHG1										28.96	0.771892	-1.25	0.892776
-3.14131	0.402095	IGKC										28.95	0.771894	-1.26	0.891643
0.197996	0.575081	IGKV A18;IGKV2D-26;IGKV2D-29;IGKV2D-30;IGKV2D-28;IGKV2-40										28.94	0.771896	-1.27	0.89053
-3.33924	0.539725	IGLC1;IGLC6;IGLC7;IGLL5										28.93	0.771897	-1.28	0.889437
-2.75335	0.697184	ILF2										28.92	0.771899	-1.29	0.888364
-2.979	0.840136	IMPA2										28.91	0.771901	-1.3	0.887309
1.80648	0.806035	JUP										28.9	0.771902	-1.31	0.886272
2.08596	0.197658	KHDRBS1										28.89	0.771904	-1.32	0.885253
5.20178	0.660226	KPRP										28.88	0.771906	-1.33	0.884251
0.0494995	0.029848	KRT6B										28.87	0.771907	-1.34	0.883266
5.67888	1.54455	LAMP1										28.86	0.771909	-1.35	0.882298
-2.84415	0.451043	LCN1P1;LCN1										28.85	0.771911	-1.36	0.881345
1.47854	2.07767	LGALS3										28.84	0.771912	-1.37	0.880408
1.36115	1.27929	LGALS7										28.83	0.771914	-1.38	0.879487
3.4652	2.17493	LMNA										28.82	0.771916	-1.39	0.87858
0.614815	0.0716656	LRPPRC										28.81	0.771917	-1.4	0.877688
3.8589	1.08586	LTF										28.8	0.771919	-1.41	0.876809
-0.203147	0.0556056	LYZ										28.79	0.771921	-1.42	0.875945
-2.41145	0.320385	MATR3										28.78	0.771922	-1.43	0.875094
4.5414	1.79669	MDH2										28.77	0.771924	-1.44	0.874257
-1.20376	0.233299	MRPS27										28.76	0.771926	-1.45	0.873432
-4.3532	0.464729	MTERF3										28.75	0.771927	-1.46	0.87262
-3.34181	2.59529	MYO9B										28.74	0.771929	-1.47	0.87182
6.60999	2.05303	NCCRP1										28.73	0.771931	-1.48	0.871032
-0.733999	0.338393	NCL										28.72	0.771933	-1.49	0.870256
0.540404	0.904879	NEU2										28.71	0.771934	-1.5	0.869492
2.17793	0.455105	NONO										28.7	0.771936	-1.51	0.868738
-1.66773	0.53702	NPM1										28.69	0.771938	-1.52	0.867996
3.43662	1.71081	NUDT5										28.68	0.771939	-1.53	0.867265
-1.64412	0.423766	OTUD4										28.67	0.771941	-1.54	0.866544
-0.960253	0.128602	PABPC1										28.66	0.771943	-1.55	0.865833
0.365627	0.099688	PARP1										28.65	0.771944	-1.56	0.865132
2.82659	0.928288	PCLO										28.64	0.771946	-1.57	0.864441
3.1635	0.831949	PGAM5										28.63	0.771948	-1.58	0.86376
2.91867	0.904439	PGK1										28.62	0.77195	-1.59	0.863089
-0.755224	0.802281	PHF5A										28.61	0.771951	-1.6	0.862426
-1.74585	2.48532	PIP										28.6	0.771953	-1.61	0.861773
2.14909	0.632139	PKM										28.59	0.771955	-1.62	0.861129
1.50906	0.561513	PKP1										28.58	0.771956	-1.63	0.860493
1.61304	0.54716	PLBD1										28.57	0.771958	-1.64	0.859866
4.12508	2.00038	PLEC										28.56	0.77196	-1.65	0.859247
4.49662	1.17015	PNP										28.55	0.771961	-1.66	0.858636
2.05628	1.13684	POF1B										28.54	0.771963	-1.67	0.858034
14.7467	2.20238	PPIA										28.53	0.771965	-1.68	0.857439
2.4163	1.75199	PPIL4										28.52	0.771967	-1.69	0.856852
0.813419	0.612629	PRDX1										28.51	0.771968	-1.7	0.856273
0.459911	0.193292	PRDX2										28.5	0.77197	-1.71	0.855701
4.00035	1.18073	PRMT1										28.49	0.771972	-1.72	0.855136
-1.1568	0.405387	PRMT5										28.48	0.771973	-1.73	0.854579
0.807514	0.502873	PRPF19										28.47	0.771975	-1.74	0.854028
-0.529954	1.40577	PRPF8										28.46	0.771977	-1.75	0.853484
4.25376	2.10595	PSMA1										28.45	0.771979	-1.76	0.852948
1.30042	0.168567	PSMA6										28.44	0.77198	-1.77	0.852417
3.40278	1.73074	PSMA7;PSMA8										28.43	0.771982	-1.78	0.851894
3.99962	1.31976	PSMB5										28.42	0.771984	-1.79	0.851376
4.65307	1.88456	PSMB6										28.41	0.771986	-1.8	0.850865
1.83119	0.792831	RAB10;RAB1B;RAB1C;RAB13;RAB1A;RAB8B;RAB8A;RAB15										28.4	0.771987	-1.81	0.85036
-0.267741	0.27439	RAP1GAP										28.39	0.771989	-1.82	0.849861
-1.37669	0.903366	RBM10										28.38	0.771991	-1.83	0.849368
-0.740113	0.717314	RBM17										28.37	0.771993	-1.84	0.848881
4.42605	1.95771	RNASE7										28.36	0.771994	-1.85	0.8484
-0.929716	0.0933934	RPL10										28.35	0.771996	-1.86	0.847924
1.01146	0.349445	RPL10A										28.34	0.771998	-1.87	0.847454
-1.04425	0.762877	RPL11										28.33	0.771999	-1.88	0.846989
-0.595844	0.0702818	RPL12										28.32	0.772001	-1.89	0.84653
0.771325	0.137829	RPL13										28.31	0.772003	-1.9	0.846076
1.31703	0.348905	RPL14										28.3	0.772005	-1.91	0.845627
0.404612	0.0584101	RPL15										28.29	0.772006	-1.92	0.845183
-0.218735	0.359287	RPL18										28.28	0.772008	-1.93	0.844744
2.30902	0.272418	RPL21										28.27	0.77201	-1.94	0.84431
-1.00548	0.401887	RPL22										28.26	0.772012	-1.95	0.843881
0.70912	0.333356	RPL23										28.25	0.772013	-1.96	0.843456
-0.00676584	0.00241163	RPL24										28.24	0.772015	-1.97	0.843036
-1.80229	0.67429	RPL27										28.23	0.772017	-1.98	0.842621
0.686613	0.120256	RPL28										28.22	0.772019	-1.99	0.84221
-1.36538	0.435294	RPL3										28.21	0.77202	-2	0.841804
2.08604	0.706262	RPL30										28.2	0.772022	-2.01	0.841402
-0.65773	0.111176	RPL35A										28.19	0.772024	-2.02	0.841005
-1.71524	0.52532	RPL4										28.18	0.772026	-2.03	0.840611
5.12288	1.52723	RPL5										28.17	0.772027	-2.04	0.840222
-1.99423	0.469364	RPL6										28.16	0.772029	-2.05	0.839837
-2.38338	0.401547	RPL7										28.15	0.772031	-2.06	0.839456
-0.460576	0.103157	RPL7A										28.14	0.772033	-2.07	0.839079
0.619408	0.0960091	RPL8										28.13	0.772034	-2.08	0.838706
1.15173	0.187918	RPL9										28.12	0.772036	-2.09	0.838336
3.41147	2.29861	RPLP0;RPLP0P6										28.11	0.772038	-2.1	0.837971
-1.15066	0.153146	RPLP2										28.1	0.77204	-2.11	0.837609
-3.86477	2.21907	RPS10;RPS10P5										28.09	0.772041	-2.12	0.837251
-1.00303	0.278869	RPS13										28.08	0.772043	-2.13	0.836896
0.409577	0.0664111	RPS14										28.07	0.772045	-2.14	0.836546
-2.23058	1.30665	RPS15A										28.06	0.772047	-2.15	0.836198
-3.79947	0.448318	RPS16										28.05	0.772049	-2.16	0.835854
-1.60134	0.437235	RPS18										28.04	0.77205	-2.17	0.835514
-1.1834	0.277215	RPS19										28.03	0.772052	-2.18	0.835176
-1.62694	0.832922	RPS2										28.02	0.772054	-2.19	0.834842
-1.25289	0.613937	RPS20										28.01	0.772056	-2.2	0.834512
-0.890172	0.322439	RPS25										28	0.772057	-2.21	0.834184
0.272808	0.102067	RPS27A;UBA52;UBB;UBC										27.99	0.772059	-2.22	0.83386
0.694552	0.264022	RPS3										27.98	0.772061	-2.23	0.833539
-0.464669	0.206734	RPS3A										27.97	0.772063	-2.24	0.833221
-1.06334	0.647238	RPS4X										27.96	0.772065	-2.25	0.832906
-1.36808	0.34395	RPS5										27.95	0.772066	-2.26	0.832594
-0.807641	0.476191	RPS6										27.94	0.772068	-2.27	0.832285
-0.620923	0.767379	RPS7										27.93	0.77207	-2.28	0.831978
-1.84974	0.315889	RPS8										27.92	0.772072	-2.29	0.831675
-2.5002	0.417262	RPS9										27.91	0.772074	-2.3	0.831374
0.167494	0.034844	RRM1										27.9	0.772075	-2.31	0.831077
-1.5792	1.13722	RRP12										27.89	0.772077	-2.32	0.830782
-0.163326	0.0889171	S100A14										27.88	0.772079	-2.33	0.830489
3.83666	0.485523	S100A16										27.87	0.772081	-2.34	0.8302
-0.424232	0.139881	S100A7A;S100A7										27.86	0.772083	-2.35	0.829913
-0.407797	0.345792	S100A8										27.85	0.772084	-2.36	0.829628
-1.27939	0.579217	S100A9										27.84	0.772086	-2.37	0.829347
-0.910913	1.80752	SBSN										27.83	0.772088	-2.38	0.829067
2.92226	1.77123	SDR9C7										27.82	0.77209	-2.39	0.82879
-1.50552	0.647073	SELENBP1										27.81	0.772092	-2.4	0.828516
-3.17521	1.30972	SEMG1										27.8	0.772093	-2.41	0.828244
-1.01955	2.02399	SEMG2										27.79	0.772095	-2.42	0.827975
1.73565	0.743595	SERPINA12										27.78	0.772097	-2.43	0.827708
1.45779	0.5184	SERPINB12										27.77	0.772099	-2.44	0.827443
1.69091	0.757577	SERPINB3;SERPINB4										27.76	0.772101	-2.45	0.82718
0.159768	0.0493729	SERPINB7										27.75	0.772102	-2.46	0.82692
-1.04376	0.422134	SF3A1										27.74	0.772104	-2.47	0.826662
2.77283	1.33667	SF3A2										27.73	0.772106	-2.48	0.826406
4.34021	1.13605	SF3A3										27.72	0.772108	-2.49	0.826153
-0.645724	0.311322	SF3B1										27.71	0.77211	-2.5	0.825901
3.68143	1.92267	SF3B2										27.7	0.772111	-2.51	0.825652
-0.159607	0.0723164	SF3B3										27.69	0.772113	-2.52	0.825405
-1.00772	0.370537	SF3B4										27.68	0.772115	-2.53	0.825159
2.63712	1.02607	SF3B5										27.67	0.772117	-2.54	0.824916
1.2018	1.02857	SFN										27.66	0.772119	-2.55	0.824675
4.43973	1.56989	SFPQ										27.65	0.772121	-2.56	0.824436
0.783753	0.305904	SLC25A5										27.64	0.772122	-2.57	0.824199
-2.00758	1.17287	SLC25A6;SLC25A4										27.63	0.772124	-2.58	0.823964
0.351925	0.104793	SNRNP200										27.62	0.772126	-2.59	0.823731
-0.892413	0.185049	SNRPA1										27.61	0.772128	-2.6	0.8235
-0.705071	0.410219	SNRPD1										27.6	0.77213	-2.61	0.82327
-1.65706	0.561458	SNRPD2										27.59	0.772132	-2.62	0.823043
-1.47241	0.513329	SNRPD3										27.58	0.772133	-2.63	0.822817
-0.840542	0.852606	SNRPN;SNRPB										27.57	0.772135	-2.64	0.822593
3.31423	0.439799	SOS1										27.56	0.772137	-2.65	0.822371
-4.86632	2.33935	SRSF10										27.55	0.772139	-2.66	0.822151
-2.22579	0.698252	SRSF3										27.54	0.772141	-2.67	0.821932
-0.905941	0.609582	SRSF7										27.53	0.772143	-2.68	0.821715
1.28617	0.158438	SYPL1										27.52	0.772144	-2.69	0.8215
-5.58881	0.785373	TBC1D31										27.51	0.772146	-2.7	0.821287
-1.60792	1.18892	TCP1										27.5	0.772148	-2.71	0.821075
0.00132084	0.000846007	TGM1										27.49	0.77215	-2.72	0.820865
0.711354	0.364707	TGM3										27.48	0.772152	-2.73	0.820656
-1.86155	0.842855	THRAP3										27.47	0.772154	-2.74	0.820449
3.50738	1.04915	TKT										27.46	0.772156	-2.75	0.820244
1.35985	0.277104	TPI1										27.45	0.772157	-2.76	0.82004
0.993751	0.204778	TRIM25										27.44	0.772159	-2.77	0.819838
-3.54644	1.99278	TRIM5										27.43	0.772161	-2.78	0.819637
-2.85652	0.766487	TTC21B										27.42	0.772163	-2.79	0.819438
0.279504	0.0582433	TUBA1B;TUBA1C;TUBA1A;TUBA3E;TUBA4A										27.41	0.772165	-2.8	0.819241
3.31746	0.47485	TUBB;TUBB4A;TUBB3										27.4	0.772167	-2.81	0.819045
6.61824	1.66628	TXN										27.39	0.772169	-2.82	0.81885
0.0723438	0.0496746	U2SURP										27.38	0.77217	-2.83	0.818657
-2.51915	0.607096	VIM										27.37	0.772172	-2.84	0.818465
-1.41234	0.407013	WDR77										27.36	0.772174	-2.85	0.818275
1.09686	0.242044	XP32										27.35	0.772176	-2.86	0.818086
4.05738	1.66539	YOD1										27.34	0.772178	-2.87	0.817898
-1.75835	0.581523	ZC3HAV1										27.33	0.77218	-2.88	0.817712
												27.32	0.772182	-2.89	0.817527
												27.31	0.772183	-2.9	0.817344
												27.3	0.772185	-2.91	0.817162
												27.29	0.772187	-2.92	0.816981
												27.28	0.772189	-2.93	0.816801
												27.27	0.772191	-2.94	0.816623
												27.26	0.772193	-2.95	0.816446
												27.25	0.772195	-2.96	0.81627
												27.24	0.772197	-2.97	0.816096
												27.23	0.772198	-2.98	0.815923
												27.22	0.7722	-2.99	0.815751
												27.21	0.772202	-3	0.81558
												27.2	0.772204	-3.01	0.81541
												27.19	0.772206	-3.02	0.815242
												27.18	0.772208	-3.03	0.815075
												27.17	0.77221	-3.04	0.814908
												27.16	0.772212	-3.05	0.814743
												27.15	0.772214	-3.06	0.81458
												27.14	0.772215	-3.07	0.814417
												27.13	0.772217	-3.08	0.814255
												27.12	0.772219	-3.09	0.814095
												27.11	0.772221	-3.1	0.813936
												27.1	0.772223	-3.11	0.813777
												27.09	0.772225	-3.12	0.81362
												27.08	0.772227	-3.13	0.813464
												27.07	0.772229	-3.14	0.813309
												27.06	0.772231	-3.15	0.813154
												27.05	0.772233	-3.16	0.813001
												27.04	0.772234	-3.17	0.812849
												27.03	0.772236	-3.18	0.812698
												27.02	0.772238	-3.19	0.812548
												27.01	0.77224	-3.2	0.812399
												27	0.772242	-3.21	0.812251
												26.99	0.772244	-3.22	0.812104
												26.98	0.772246	-3.23	0.811958
												26.97	0.772248	-3.24	0.811812
												26.96	0.77225	-3.25	0.811668
												26.95	0.772252	-3.26	0.811525
												26.94	0.772254	-3.27	0.811382
												26.93	0.772256	-3.28	0.811241
												26.92	0.772258	-3.29	0.8111
												26.91	0.772259	-3.3	0.81096
												26.9	0.772261	-3.31	0.810821
												26.89	0.772263	-3.32	0.810683
												26.88	0.772265	-3.33	0.810546
												26.87	0.772267	-3.34	0.81041
												26.86	0.772269	-3.35	0.810275
												26.85	0.772271	-3.36	0.81014
												26.84	0.772273	-3.37	0.810006
												26.83	0.772275	-3.38	0.809873
												26.82	0.772277	-3.39	0.809741
												26.81	0.772279	-3.4	0.80961
												26.8	0.772281	-3.41	0.80948
												26.79	0.772283	-3.42	0.80935
												26.78	0.772285	-3.43	0.809221
												26.77	0.772287	-3.44	0.809093
												26.76	0.772289	-3.45	0.808966
												26.75	0.772291	-3.46	0.808839
												26.74	0.772292	-3.47	0.808713
												26.73	0.772294	-3.48	0.808588
												26.72	0.772296	-3.49	0.808464
												26.71	0.772298	-3.5	0.80834
												26.7	0.7723	-3.51	0.808218
												26.69	0.772302	-3.52	0.808096
												26.68	0.772304	-3.53	0.807974
												26.67	0.772306	-3.54	0.807854
												26.66	0.772308	-3.55	0.807734
												26.65	0.77231	-3.56	0.807614
												26.64	0.772312	-3.57	0.807496
												26.63	0.772314	-3.58	0.807378
												26.62	0.772316	-3.59	0.807261
												26.61	0.772318	-3.6	0.807144
												26.6	0.77232	-3.61	0.807029
												26.59	0.772322	-3.62	0.806914
												26.58	0.772324	-3.63	0.806799
												26.57	0.772326	-3.64	0.806685
												26.56	0.772328	-3.65	0.806572
												26.55	0.77233	-3.66	0.80646
												26.54	0.772332	-3.67	0.806348
												26.53	0.772334	-3.68	0.806236
												26.52	0.772336	-3.69	0.806126
												26.51	0.772338	-3.7	0.806016
												26.5	0.77234	-3.71	0.805907
												26.49	0.772342	-3.72	0.805798
												26.48	0.772344	-3.73	0.80569
												26.47	0.772346	-3.74	0.805582
												26.46	0.772348	-3.75	0.805475
												26.45	0.77235	-3.76	0.805369
												26.44	0.772352	-3.77	0.805263
												26.43	0.772354	-3.78	0.805158
												26.42	0.772356	-3.79	0.805053
												26.41	0.772358	-3.8	0.804949
												26.4	0.77236	-3.81	0.804846
												26.39	0.772362	-3.82	0.804743
												26.38	0.772364	-3.83	0.80464
												26.37	0.772366	-3.84	0.804539
												26.36	0.772368	-3.85	0.804437
												26.35	0.77237	-3.86	0.804337
												26.34	0.772372	-3.87	0.804237
												26.33	0.772374	-3.88	0.804137
												26.32	0.772376	-3.89	0.804038
												26.31	0.772378	-3.9	0.803939
												26.3	0.77238	-3.91	0.803841
												26.29	0.772382	-3.92	0.803744
												26.28	0.772384	-3.93	0.803647
												26.27	0.772386	-3.94	0.80355
												26.26	0.772388	-3.95	0.803454
												26.25	0.77239	-3.96	0.803359
												26.24	0.772392	-3.97	0.803264
												26.23	0.772394	-3.98	0.803169
												26.22	0.772396	-3.99	0.803076
												26.21	0.772398	-4	0.802982
												26.2	0.7724	-4.01	0.802889
												26.19	0.772402	-4.02	0.802797
												26.18	0.772404	-4.03	0.802705
												26.17	0.772406	-4.04	0.802613
												26.16	0.772408	-4.05	0.802522
												26.15	0.77241	-4.06	0.802431
												26.14	0.772412	-4.07	0.802341
												26.13	0.772414	-4.08	0.802251
												26.12	0.772416	-4.09	0.802162
												26.11	0.772418	-4.1	0.802073
												26.1	0.772421	-4.11	0.801985
												26.09	0.772423	-4.12	0.801897
												26.08	0.772425	-4.13	0.801809
												26.07	0.772427	-4.14	0.801722
												26.06	0.772429	-4.15	0.801636
												26.05	0.772431	-4.16	0.80155
												26.04	0.772433	-4.17	0.801464
												26.03	0.772435	-4.18	0.801379
												26.02	0.772437	-4.19	0.801294
												26.01	0.772439	-4.2	0.801209
												26	0.772441	-4.21	0.801125
												25.99	0.772443	-4.22	0.801042
												25.98	0.772445	-4.23	0.800958
												25.97	0.772447	-4.24	0.800876
												25.96	0.772449	-4.25	0.800793
												25.95	0.772451	-4.26	0.800711
												25.94	0.772454	-4.27	0.800629
												25.93	0.772456	-4.28	0.800548
												25.92	0.772458	-4.29	0.800467
												25.91	0.77246	-4.3	0.800387
												25.9	0.772462	-4.31	0.800307
												25.89	0.772464	-4.32	0.800227
												25.88	0.772466	-4.33	0.800148
												25.87	0.772468	-4.34	0.800069
												25.86	0.77247	-4.35	0.799991
												25.85	0.772472	-4.36	0.799912
												25.84	0.772474	-4.37	0.799835
												25.83	0.772476	-4.38	0.799757
												25.82	0.772479	-4.39	0.79968
												25.81	0.772481	-4.4	0.799603
												25.8	0.772483	-4.41	0.799527
												25.79	0.772485	-4.42	0.799451
												25.78	0.772487	-4.43	0.799375
												25.77	0.772489	-4.44	0.7993
												25.76	0.772491	-4.45	0.799225
												25.75	0.772493	-4.46	0.799151
												25.74	0.772495	-4.47	0.799076
												25.73	0.772498	-4.48	0.799003
												25.72	0.7725	-4.49	0.798929
												25.71	0.772502	-4.5	0.798856
												25.7	0.772504	-4.51	0.798783
												25.69	0.772506	-4.52	0.798711
												25.68	0.772508	-4.53	0.798638
												25.67	0.77251	-4.54	0.798566
												25.66	0.772512	-4.55	0.798495
												25.65	0.772514	-4.56	0.798424
												25.64	0.772517	-4.57	0.798353
												25.63	0.772519	-4.58	0.798282
												25.62	0.772521	-4.59	0.798212
												25.61	0.772523	-4.6	0.798142
												25.6	0.772525	-4.61	0.798072
												25.59	0.772527	-4.62	0.798003
												25.58	0.772529	-4.63	0.797934
												25.57	0.772532	-4.64	0.797865
												25.56	0.772534	-4.65	0.797797
												25.55	0.772536	-4.66	0.797729
												25.54	0.772538	-4.67	0.797661
												25.53	0.77254	-4.68	0.797594
												25.52	0.772542	-4.69	0.797526
												25.51	0.772544	-4.7	0.797459
												25.5	0.772547	-4.71	0.797393
												25.49	0.772549	-4.72	0.797327
												25.48	0.772551	-4.73	0.79726
												25.47	0.772553	-4.74	0.797195
												25.46	0.772555	-4.75	0.797129
												25.45	0.772557	-4.76	0.797064
												25.44	0.772559	-4.77	0.796999
												25.43	0.772562	-4.78	0.796935
												25.42	0.772564	-4.79	0.79687
												25.41	0.772566	-4.8	0.796806
												25.4	0.772568	-4.81	0.796742
												25.39	0.77257	-4.82	0.796679
												25.38	0.772572	-4.83	0.796616
												25.37	0.772575	-4.84	0.796553
												25.36	0.772577	-4.85	0.79649
												25.35	0.772579	-4.86	0.796428
												25.34	0.772581	-4.87	0.796365
												25.33	0.772583	-4.88	0.796304
												25.32	0.772585	-4.89	0.796242
												25.31	0.772588	-4.9	0.796181
												25.3	0.77259	-4.91	0.79612
												25.29	0.772592	-4.92	0.796059
												25.28	0.772594	-4.93	0.795998
												25.27	0.772596	-4.94	0.795938
												25.26	0.772599	-4.95	0.795878
												25.25	0.772601	-4.96	0.795818
												25.24	0.772603	-4.97	0.795758
												25.23	0.772605	-4.98	0.795699
												25.22	0.772607	-4.99	0.79564
												25.21	0.77261	-5	0.795581
												25.2	0.772612	-5.01	0.795522
												25.19	0.772614	-5.02	0.795464
												25.18	0.772616	-5.03	0.795406
												25.17	0.772618	-5.04	0.795348
												25.16	0.772621	-5.05	0.79529
												25.15	0.772623	-5.06	0.795233
												25.14	0.772625	-5.07	0.795175
												25.13	0.772627	-5.08	0.795118
												25.12	0.772629	-5.09	0.795062
												25.11	0.772632	-5.1	0.795005
												25.1	0.772634	-5.11	0.794949
												25.09	0.772636	-5.12	0.794893
												25.08	0.772638	-5.13	0.794837
												25.07	0.772641	-5.14	0.794781
												25.06	0.772643	-5.15	0.794726
												25.05	0.772645	-5.16	0.794671
												25.04	0.772647	-5.17	0.794616
												25.03	0.772649	-5.18	0.794561
												25.02	0.772652	-5.19	0.794507
												25.01	0.772654	-5.2	0.794452
												25	0.772656	-5.21	0.794398
												24.99	0.772658	-5.22	0.794344
												24.98	0.772661	-5.23	0.794291
												24.97	0.772663	-5.24	0.794237
												24.96	0.772665	-5.25	0.794184
												24.95	0.772667	-5.26	0.794131
												24.94	0.77267	-5.27	0.794078
												24.93	0.772672	-5.28	0.794026
												24.92	0.772674	-5.29	0.793973
												24.91	0.772676	-5.3	0.793921
												24.9	0.772679	-5.31	0.793869
												24.89	0.772681	-5.32	0.793817
												24.88	0.772683	-5.33	0.793766
												24.87	0.772685	-5.34	0.793714
												24.86	0.772688	-5.35	0.793663
												24.85	0.77269	-5.36	0.793612
												24.84	0.772692	-5.37	0.793561
												24.83	0.772694	-5.38	0.793511
												24.82	0.772697	-5.39	0.79346
												24.81	0.772699	-5.4	0.79341
												24.8	0.772701	-5.41	0.79336
												24.79	0.772703	-5.42	0.79331
												24.78	0.772706	-5.43	0.79326
												24.77	0.772708	-5.44	0.793211
												24.76	0.77271	-5.45	0.793162
												24.75	0.772713	-5.46	0.793113
												24.74	0.772715	-5.47	0.793064
												24.73	0.772717	-5.48	0.793015
												24.72	0.772719	-5.49	0.792966
												24.71	0.772722	-5.5	0.792918
												24.7	0.772724	-5.51	0.79287
												24.69	0.772726	-5.52	0.792822
												24.68	0.772729	-5.53	0.792774
												24.67	0.772731	-5.54	0.792726
												24.66	0.772733	-5.55	0.792679
												24.65	0.772736	-5.56	0.792632
												24.64	0.772738	-5.57	0.792584
												24.63	0.77274	-5.58	0.792537
												24.62	0.772742	-5.59	0.792491
												24.61	0.772745	-5.6	0.792444
												24.6	0.772747	-5.61	0.792398
												24.59	0.772749	-5.62	0.792351
												24.58	0.772752	-5.63	0.792305
												24.57	0.772754	-5.64	0.792259
												24.56	0.772756	-5.65	0.792214
												24.55	0.772759	-5.66	0.792168
												24.54	0.772761	-5.67	0.792123
												24.53	0.772763	-5.68	0.792077
												24.52	0.772766	-5.69	0.792032
												24.51	0.772768	-5.7	0.791987
												24.5	0.77277	-5.71	0.791942
												24.49	0.772773	-5.72	0.791898
												24.48	0.772775	-5.73	0.791853
												24.47	0.772777	-5.74	0.791809
												24.46	0.77278	-5.75	0.791765
												24.45	0.772782	-5.76	0.791721
												24.44	0.772784	-5.77	0.791677
												24.43	0.772787	-5.78	0.791633
												24.42	0.772789	-5.79	0.79159
												24.41	0.772791	-5.8	0.791547
												24.4	0.772794	-5.81	0.791503
												24.39	0.772796	-5.82	0.79146
												24.38	0.772798	-5.83	0.791417
												24.37	0.772801	-5.84	0.791375
												24.36	0.772803	-5.85	0.791332
												24.35	0.772805	-5.86	0.79129
												24.34	0.772808	-5.87	0.791247
												24.33	0.77281	-5.88	0.791205
												24.32	0.772812	-5.89	0.791163
												24.31	0.772815	-5.9	0.791121
												24.3	0.772817	-5.91	0.79108
												24.29	0.77282	-5.92	0.791038
												24.28	0.772822	-5.93	0.790997
												24.27	0.772824	-5.94	0.790955
												24.26	0.772827	-5.95	0.790914
												24.25	0.772829	-5.96	0.790873
												24.24	0.772831	-5.97	0.790832
												24.23	0.772834	-5.98	0.790792
												24.22	0.772836	-5.99	0.790751
												24.21	0.772839	-6	0.790711
												24.2	0.772841	-6.01	0.79067
												24.19	0.772843	-6.02	0.79063
												24.18	0.772846	-6.03	0.79059
												24.17	0.772848	-6.04	0.79055
												24.16	0.772851	-6.05	0.79051
												24.15	0.772853	-6.06	0.790471
												24.14	0.772855	-6.07	0.790431
												24.13	0.772858	-6.08	0.790392
												24.12	0.77286	-6.09	0.790353
												24.11	0.772863	-6.1	0.790314
												24.1	0.772865	-6.11	0.790275
												24.09	0.772867	-6.12	0.790236
												24.08	0.77287	-6.13	0.790197
												24.07	0.772872	-6.14	0.790159
												24.06	0.772875	-6.15	0.79012
												24.05	0.772877	-6.16	0.790082
												24.04	0.772879	-6.17	0.790044
												24.03	0.772882	-6.18	0.790006
												24.02	0.772884	-6.19	0.789968
												24.01	0.772887	-6.2	0.78993
												24	0.772889	-6.21	0.789892
												23.99	0.772892	-6.22	0.789854
												23.98	0.772894	-6.23	0.789817
												23.97	0.772896	-6.24	0.78978
												23.96	0.772899	-6.25	0.789743
												23.95	0.772901	-6.26	0.789705
												23.94	0.772904	-6.27	0.789669
												23.93	0.772906	-6.28	0.789632
												23.92	0.772909	-6.29	0.789595
												23.91	0.772911	-6.3	0.789558
												23.9	0.772914	-6.31	0.789522
												23.89	0.772916	-6.32	0.789486
												23.88	0.772918	-6.33	0.789449
												23.87	0.772921	-6.34	0.789413
												23.86	0.772923	-6.35	0.789377
												23.85	0.772926	-6.36	0.789341
												23.84	0.772928	-6.37	0.789306
												23.83	0.772931	-6.38	0.78927
												23.82	0.772933	-6.39	0.789234
												23.81	0.772936	-6.4	0.789199
												23.8	0.772938	-6.41	0.789164
												23.79	0.772941	-6.42	0.789128
												23.78	0.772943	-6.43	0.789093
												23.77	0.772946	-6.44	0.789058
												23.76	0.772948	-6.45	0.789023
												23.75	0.77295	-6.46	0.788989
												23.74	0.772953	-6.47	0.788954
												23.73	0.772955	-6.48	0.78892
												23.72	0.772958	-6.49	0.788885
												23.71	0.77296	-6.5	0.788851
												23.7	0.772963	-6.51	0.788817
												23.69	0.772965	-6.52	0.788782
												23.68	0.772968	-6.53	0.788749
												23.67	0.77297	-6.54	0.788715
												23.66	0.772973	-6.55	0.788681
												23.65	0.772975	-6.56	0.788647
												23.64	0.772978	-6.57	0.788614
												23.63	0.77298	-6.58	0.78858
												23.62	0.772983	-6.59	0.788547
												23.61	0.772985	-6.6	0.788513
												23.6	0.772988	-6.61	0.78848
												23.59	0.77299	-6.62	0.788447
												23.58	0.772993	-6.63	0.788414
												23.57	0.772995	-6.64	0.788381
												23.56	0.772998	-6.65	0.788349
												23.55	0.773	-6.66	0.788316
												23.54	0.773003	-6.67	0.788283
												23.53	0.773006	-6.68	0.788251
												23.52	0.773008	-6.69	0.788219
												23.51	0.773011	-6.7	0.788186
												23.5	0.773013	-6.71	0.788154
												23.49	0.773016	-6.72	0.788122
												23.48	0.773018	-6.73	0.78809
												23.47	0.773021	-6.74	0.788058
												23.46	0.773023	-6.75	0.788027
												23.45	0.773026	-6.76	0.787995
												23.44	0.773028	-6.77	0.787963
												23.43	0.773031	-6.78	0.787932
												23.42	0.773033	-6.79	0.787901
												23.41	0.773036	-6.8	0.787869
												23.4	0.773039	-6.81	0.787838
												23.39	0.773041	-6.82	0.787807
												23.38	0.773044	-6.83	0.787776
												23.37	0.773046	-6.84	0.787745
												23.36	0.773049	-6.85	0.787714
												23.35	0.773051	-6.86	0.787683
												23.34	0.773054	-6.87	0.787653
												23.33	0.773057	-6.88	0.787622
												23.32	0.773059	-6.89	0.787592
												23.31	0.773062	-6.9	0.787561
												23.3	0.773064	-6.91	0.787531
												23.29	0.773067	-6.92	0.787501
												23.28	0.773069	-6.93	0.787471
												23.27	0.773072	-6.94	0.787441
												23.26	0.773075	-6.95	0.787411
												23.25	0.773077	-6.96	0.787381
												23.24	0.77308	-6.97	0.787351
												23.23	0.773082	-6.98	0.787322
												23.22	0.773085	-6.99	0.787292
												23.21	0.773088	-7	0.787263
												23.2	0.77309	-7.01	0.787233
												23.19	0.773093	-7.02	0.787204
												23.18	0.773095	-7.03	0.787175
												23.17	0.773098	-7.04	0.787145
												23.16	0.7731	-7.05	0.787116
												23.15	0.773103	-7.06	0.787088
												23.14	0.773106	-7.07	0.787059
												23.13	0.773108	-7.08	0.78703
												23.12	0.773111	-7.09	0.787001
												23.11	0.773114	-7.1	0.786972
												23.1	0.773116	-7.11	0.786944
												23.09	0.773119	-7.12	0.786915
												23.08	0.773121	-7.13	0.786887
												23.07	0.773124	-7.14	0.786859
												23.06	0.773127	-7.15	0.78683
												23.05	0.773129	-7.16	0.786802
												23.04	0.773132	-7.17	0.786774
												23.03	0.773135	-7.18	0.786746
												23.02	0.773137	-7.19	0.786718
												23.01	0.77314	-7.2	0.78669
												23	0.773143	-7.21	0.786663
												22.99	0.773145	-7.22	0.786635
												22.98	0.773148	-7.23	0.786607
												22.97	0.773151	-7.24	0.78658
												22.96	0.773153	-7.25	0.786552
												22.95	0.773156	-7.26	0.786525
												22.94	0.773158	-7.27	0.786498
												22.93	0.773161	-7.28	0.786471
												22.92	0.773164	-7.29	0.786443
												22.91	0.773166	-7.3	0.786416
												22.9	0.773169	-7.31	0.786389
												22.89	0.773172	-7.32	0.786362
												22.88	0.773174	-7.33	0.786336
												22.87	0.773177	-7.34	0.786309
												22.86	0.77318	-7.35	0.786282
												22.85	0.773182	-7.36	0.786256
												22.84	0.773185	-7.37	0.786229
												22.83	0.773188	-7.38	0.786203
												22.82	0.77319	-7.39	0.786176
												22.81	0.773193	-7.4	0.78615
												22.8	0.773196	-7.41	0.786124
												22.79	0.773199	-7.42	0.786097
												22.78	0.773201	-7.43	0.786071
												22.77	0.773204	-7.44	0.786045
												22.76	0.773207	-7.45	0.786019
												22.75	0.773209	-7.46	0.785993
												22.74	0.773212	-7.47	0.785968
												22.73	0.773215	-7.48	0.785942
												22.72	0.773217	-7.49	0.785916
												22.71	0.77322	-7.5	0.785891
												22.7	0.773223	-7.51	0.785865
												22.69	0.773226	-7.52	0.78584
												22.68	0.773228	-7.53	0.785814
												22.67	0.773231	-7.54	0.785789
												22.66	0.773234	-7.55	0.785764
												22.65	0.773237	-7.56	0.785738
												22.64	0.773239	-7.57	0.785713
												22.63	0.773242	-7.58	0.785688
												22.62	0.773245	-7.59	0.785663
												22.61	0.773247	-7.6	0.785638
												22.6	0.77325	-7.61	0.785613
												22.59	0.773253	-7.62	0.785589
												22.58	0.773256	-7.63	0.785564
												22.57	0.773258	-7.64	0.785539
												22.56	0.773261	-7.65	0.785515
												22.55	0.773264	-7.66	0.78549
												22.54	0.773267	-7.67	0.785466
												22.53	0.773269	-7.68	0.785441
												22.52	0.773272	-7.69	0.785417
												22.51	0.773275	-7.7	0.785393
												22.5	0.773278	-7.71	0.785368
												22.49	0.773281	-7.72	0.785344
												22.48	0.773283	-7.73	0.78532
												22.47	0.773286	-7.74	0.785296
												22.46	0.773289	-7.75	0.785272
												22.45	0.773292	-7.76	0.785248
												22.44	0.773294	-7.77	0.785225
												22.43	0.773297	-7.78	0.785201
												22.42	0.7733	-7.79	0.785177
												22.41	0.773303	-7.8	0.785153
												22.4	0.773306	-7.81	0.78513
												22.39	0.773308	-7.82	0.785106
												22.38	0.773311	-7.83	0.785083
												22.37	0.773314	-7.84	0.78506
												22.36	0.773317	-7.85	0.785036
												22.35	0.773319	-7.86	0.785013
												22.34	0.773322	-7.87	0.78499
												22.33	0.773325	-7.88	0.784967
												22.32	0.773328	-7.89	0.784943
												22.31	0.773331	-7.9	0.78492
												22.3	0.773334	-7.91	0.784897
												22.29	0.773336	-7.92	0.784875
												22.28	0.773339	-7.93	0.784852
												22.27	0.773342	-7.94	0.784829
												22.26	0.773345	-7.95	0.784806
												22.25	0.773348	-7.96	0.784783
												22.24	0.77335	-7.97	0.784761
												22.23	0.773353	-7.98	0.784738
												22.22	0.773356	-7.99	0.784716
												22.21	0.773359	-8	0.784693
												22.2	0.773362	-8.01	0.784671
												22.19	0.773365	-8.02	0.784649
												22.18	0.773368	-8.03	0.784626
												22.17	0.77337	-8.04	0.784604
												22.16	0.773373	-8.05	0.784582
												22.15	0.773376	-8.06	0.78456
												22.14	0.773379	-8.07	0.784538
												22.13	0.773382	-8.08	0.784516
												22.12	0.773385	-8.09	0.784494
												22.11	0.773387	-8.1	0.784472
												22.1	0.77339	-8.11	0.78445
												22.09	0.773393	-8.12	0.784428
												22.08	0.773396	-8.13	0.784407
												22.07	0.773399	-8.14	0.784385
												22.06	0.773402	-8.15	0.784363
												22.05	0.773405	-8.16	0.784342
												22.04	0.773408	-8.17	0.78432
												22.03	0.77341	-8.18	0.784299
												22.02	0.773413	-8.19	0.784277
												22.01	0.773416	-8.2	0.784256
												22	0.773419	-8.21	0.784235
												21.99	0.773422	-8.22	0.784214
												21.98	0.773425	-8.23	0.784192
												21.97	0.773428	-8.24	0.784171
												21.96	0.773431	-8.25	0.78415
												21.95	0.773434	-8.26	0.784129
												21.94	0.773437	-8.27	0.784108
												21.93	0.773439	-8.28	0.784087
												21.92	0.773442	-8.29	0.784066
												21.91	0.773445	-8.3	0.784046
												21.9	0.773448	-8.31	0.784025
												21.89	0.773451	-8.32	0.784004
												21.88	0.773454	-8.33	0.783983
												21.87	0.773457	-8.34	0.783963
												21.86	0.77346	-8.35	0.783942
												21.85	0.773463	-8.36	0.783922
												21.84	0.773466	-8.37	0.783901
												21.83	0.773469	-8.38	0.783881
												21.82	0.773472	-8.39	0.78386
												21.81	0.773475	-8.4	0.78384
												21.8	0.773478	-8.41	0.78382
												21.79	0.77348	-8.42	0.7838
												21.78	0.773483	-8.43	0.783779
												21.77	0.773486	-8.44	0.783759
												21.76	0.773489	-8.45	0.783739
												21.75	0.773492	-8.46	0.783719
												21.74	0.773495	-8.47	0.783699
												21.73	0.773498	-8.48	0.783679
												21.72	0.773501	-8.49	0.783659
												21.71	0.773504	-8.5	0.78364
												21.7	0.773507	-8.51	0.78362
												21.69	0.77351	-8.52	0.7836
												21.68	0.773513	-8.53	0.78358
												21.67	0.773516	-8.54	0.783561
												21.66	0.773519	-8.55	0.783541
												21.65	0.773522	-8.56	0.783522
												21.64	0.773525	-8.57	0.783502
												21.63	0.773528	-8.58	0.783483
												21.62	0.773531	-8.59	0.783463
												21.61	0.773534	-8.6	0.783444
												21.6	0.773537	-8.61	0.783424
												21.59	0.77354	-8.62	0.783405
												21.58	0.773543	-8.63	0.783386
												21.57	0.773546	-8.64	0.783367
												21.56	0.773549	-8.65	0.783348
												21.55	0.773552	-8.66	0.783328
												21.54	0.773555	-8.67	0.783309
												21.53	0.773558	-8.68	0.78329
												21.52	0.773561	-8.69	0.783271
												21.51	0.773564	-8.7	0.783253
												21.5	0.773567	-8.71	0.783234
												21.49	0.77357	-8.72	0.783215
												21.48	0.773573	-8.73	0.783196
												21.47	0.773576	-8.74	0.783177
												21.46	0.773579	-8.75	0.783159
												21.45	0.773582	-8.76	0.78314
												21.44	0.773585	-8.77	0.783121
												21.43	0.773588	-8.78	0.783103
												21.42	0.773592	-8.79	0.783084
												21.41	0.773595	-8.8	0.783066
												21.4	0.773598	-8.81	0.783047
												21.39	0.773601	-8.82	0.783029
												21.38	0.773604	-8.83	0.783011
												21.37	0.773607	-8.84	0.782992
												21.36	0.77361	-8.85	0.782974
												21.35	0.773613	-8.86	0.782956
												21.34	0.773616	-8.87	0.782938
												21.33	0.773619	-8.88	0.782919
												21.32	0.773622	-8.89	0.782901
												21.31	0.773625	-8.9	0.782883
												21.3	0.773628	-8.91	0.782865
												21.29	0.773631	-8.92	0.782847
												21.28	0.773634	-8.93	0.782829
												21.27	0.773638	-8.94	0.782811
												21.26	0.773641	-8.95	0.782794
												21.25	0.773644	-8.96	0.782776
												21.24	0.773647	-8.97	0.782758
												21.23	0.77365	-8.98	0.78274
												21.22	0.773653	-8.99	0.782723
												21.21	0.773656	-9	0.782705
												21.2	0.773659	-9.01	0.782687
												21.19	0.773662	-9.02	0.78267
												21.18	0.773666	-9.03	0.782652
												21.17	0.773669	-9.04	0.782635
												21.16	0.773672	-9.05	0.782617
												21.15	0.773675	-9.06	0.7826
												21.14	0.773678	-9.07	0.782582
												21.13	0.773681	-9.08	0.782565
												21.12	0.773684	-9.09	0.782548
												21.11	0.773688	-9.1	0.78253
												21.1	0.773691	-9.11	0.782513
												21.09	0.773694	-9.12	0.782496
												21.08	0.773697	-9.13	0.782479
												21.07	0.7737	-9.14	0.782462
												21.06	0.773703	-9.15	0.782445
												21.05	0.773706	-9.16	0.782428
												21.04	0.77371	-9.17	0.782411
												21.03	0.773713	-9.18	0.782394
												21.02	0.773716	-9.19	0.782377
												21.01	0.773719	-9.2	0.78236
												21	0.773722	-9.21	0.782343
												20.99	0.773725	-9.22	0.782326
												20.98	0.773729	-9.23	0.782309
												20.97	0.773732	-9.24	0.782293
												20.96	0.773735	-9.25	0.782276
												20.95	0.773738	-9.26	0.782259
												20.94	0.773741	-9.27	0.782243
												20.93	0.773745	-9.28	0.782226
												20.92	0.773748	-9.29	0.78221
												20.91	0.773751	-9.3	0.782193
												20.9	0.773754	-9.31	0.782177
												20.89	0.773757	-9.32	0.78216
												20.88	0.773761	-9.33	0.782144
												20.87	0.773764	-9.34	0.782127
												20.86	0.773767	-9.35	0.782111
												20.85	0.77377	-9.36	0.782095
												20.84	0.773773	-9.37	0.782078
												20.83	0.773777	-9.38	0.782062
												20.82	0.77378	-9.39	0.782046
												20.81	0.773783	-9.4	0.78203
												20.8	0.773786	-9.41	0.782014
												20.79	0.77379	-9.42	0.781998
												20.78	0.773793	-9.43	0.781982
												20.77	0.773796	-9.44	0.781966
												20.76	0.773799	-9.45	0.78195
												20.75	0.773803	-9.46	0.781934
												20.74	0.773806	-9.47	0.781918
												20.73	0.773809	-9.48	0.781902
												20.72	0.773812	-9.49	0.781886
												20.71	0.773816	-9.5	0.78187
												20.7	0.773819	-9.51	0.781854
												20.69	0.773822	-9.52	0.781839
												20.68	0.773826	-9.53	0.781823
												20.67	0.773829	-9.54	0.781807
												20.66	0.773832	-9.55	0.781792
												20.65	0.773835	-9.56	0.781776
												20.64	0.773839	-9.57	0.78176
												20.63	0.773842	-9.58	0.781745
												20.62	0.773845	-9.59	0.781729
												20.61	0.773849	-9.6	0.781714
												20.6	0.773852	-9.61	0.781698
												20.59	0.773855	-9.62	0.781683
												20.58	0.773858	-9.63	0.781668
												20.57	0.773862	-9.64	0.781652
												20.56	0.773865	-9.65	0.781637
												20.55	0.773868	-9.66	0.781622
												20.54	0.773872	-9.67	0.781606
												20.53	0.773875	-9.68	0.781591
												20.52	0.773878	-9.69	0.781576
												20.51	0.773882	-9.7	0.781561
												20.5	0.773885	-9.71	0.781546
												20.49	0.773888	-9.72	0.78153
												20.48	0.773892	-9.73	0.781515
												20.47	0.773895	-9.74	0.7815
												20.46	0.773898	-9.75	0.781485
												20.45	0.773902	-9.76	0.78147
												20.44	0.773905	-9.77	0.781455
												20.43	0.773908	-9.78	0.781441
												20.42	0.773912	-9.79	0.781426
												20.41	0.773915	-9.8	0.781411
												20.4	0.773919	-9.81	0.781396
												20.39	0.773922	-9.82	0.781381
												20.38	0.773925	-9.83	0.781366
												20.37	0.773929	-9.84	0.781352
												20.36	0.773932	-9.85	0.781337
												20.35	0.773935	-9.86	0.781322
												20.34	0.773939	-9.87	0.781308
												20.33	0.773942	-9.88	0.781293
												20.32	0.773946	-9.89	0.781279
												20.31	0.773949	-9.9	0.781264
												20.3	0.773952	-9.91	0.78125
												20.29	0.773956	-9.92	0.781235
												20.28	0.773959	-9.93	0.781221
												20.27	0.773963	-9.94	0.781206
												20.26	0.773966	-9.95	0.781192
												20.25	0.773969	-9.96	0.781177
												20.24	0.773973	-9.97	0.781163
												20.23	0.773976	-9.98	0.781149
												20.22	0.77398	-9.99	0.781134
												20.21	0.773983	-10	0.78112
												20.2	0.773987	-10.01	0.781106
												20.19	0.77399	-10.02	0.781092
												20.18	0.773993	-10.03	0.781078
												20.17	0.773997	-10.04	0.781063
												20.16	0.774	-10.05	0.781049
												20.15	0.774004	-10.06	0.781035
												20.14	0.774007	-10.07	0.781021
												20.13	0.774011	-10.08	0.781007
												20.12	0.774014	-10.09	0.780993
												20.11	0.774018	-10.1	0.780979
												20.1	0.774021	-10.11	0.780965
												20.09	0.774025	-10.12	0.780951
												20.08	0.774028	-10.13	0.780937
												20.07	0.774032	-10.14	0.780924
												20.06	0.774035	-10.15	0.78091
												20.05	0.774038	-10.16	0.780896
												20.04	0.774042	-10.17	0.780882
												20.03	0.774045	-10.18	0.780869
												20.02	0.774049	-10.19	0.780855
												20.01	0.774053	-10.2	0.780841
												20	0.774056	-10.21	0.780827
												19.99	0.774059	-10.22	0.780814
												19.98	0.774063	-10.23	0.7808
												19.97	0.774067	-10.24	0.780787
												19.96	0.77407	-10.25	0.780773
												19.95	0.774074	-10.26	0.78076
												19.94	0.774077	-10.27	0.780746
												19.93	0.774081	-10.28	0.780733
												19.92	0.774084	-10.29	0.780719
												19.91	0.774088	-10.3	0.780706
												19.9	0.774091	-10.31	0.780692
												19.89	0.774095	-10.32	0.780679
												19.88	0.774098	-10.33	0.780666
												19.87	0.774102	-10.34	0.780652
												19.86	0.774105	-10.35	0.780639
												19.85	0.774109	-10.36	0.780626
												19.84	0.774113	-10.37	0.780612
												19.83	0.774116	-10.38	0.780599
												19.82	0.77412	-10.39	0.780586
												19.81	0.774123	-10.4	0.780573
												19.8	0.774127	-10.41	0.78056
												19.79	0.77413	-10.42	0.780547
												19.78	0.774134	-10.43	0.780534
												19.77	0.774138	-10.44	0.780521
												19.76	0.774141	-10.45	0.780508
												19.75	0.774145	-10.46	0.780495
												19.74	0.774148	-10.47	0.780482
												19.73	0.774152	-10.48	0.780469
												19.72	0.774155	-10.49	0.780456
												19.71	0.774159	-10.5	0.780443
												19.7	0.774163	-10.51	0.78043
												19.69	0.774166	-10.52	0.780417
												19.68	0.77417	-10.53	0.780404
												19.67	0.774174	-10.54	0.780391
												19.66	0.774177	-10.55	0.780379
												19.65	0.774181	-10.56	0.780366
												19.64	0.774184	-10.57	0.780353
												19.63	0.774188	-10.58	0.78034
												19.62	0.774192	-10.59	0.780328
												19.61	0.774195	-10.6	0.780315
												19.6	0.774199	-10.61	0.780302
												19.59	0.774203	-10.62	0.78029
												19.58	0.774206	-10.63	0.780277
												19.57	0.77421	-10.64	0.780265
												19.56	0.774214	-10.65	0.780252
												19.55	0.774217	-10.66	0.78024
												19.54	0.774221	-10.67	0.780227
												19.53	0.774225	-10.68	0.780215
												19.52	0.774228	-10.69	0.780202
												19.51	0.774232	-10.7	0.78019
												19.5	0.774236	-10.71	0.780177
												19.49	0.774239	-10.72	0.780165
												19.48	0.774243	-10.73	0.780153
												19.47	0.774247	-10.74	0.78014
												19.46	0.774251	-10.75	0.780128
												19.45	0.774254	-10.76	0.780116
												19.44	0.774258	-10.77	0.780103
												19.43	0.774262	-10.78	0.780091
												19.42	0.774265	-10.79	0.780079
												19.41	0.774269	-10.8	0.780067
												19.4	0.774273	-10.81	0.780055
												19.39	0.774277	-10.82	0.780042
												19.38	0.77428	-10.83	0.78003
												19.37	0.774284	-10.84	0.780018
												19.36	0.774288	-10.85	0.780006
												19.35	0.774292	-10.86	0.779994
												19.34	0.774295	-10.87	0.779982
												19.33	0.774299	-10.88	0.77997
												19.32	0.774303	-10.89	0.779958
												19.31	0.774307	-10.9	0.779946
												19.3	0.77431	-10.91	0.779934
												19.29	0.774314	-10.92	0.779922
												19.28	0.774318	-10.93	0.77991
												19.27	0.774322	-10.94	0.779898
												19.26	0.774325	-10.95	0.779887
												19.25	0.774329	-10.96	0.779875
												19.24	0.774333	-10.97	0.779863
												19.23	0.774337	-10.98	0.779851
												19.22	0.774341	-10.99	0.779839
												19.21	0.774344	-11	0.779828
												19.2	0.774348	-11.01	0.779816
												19.19	0.774352	-11.02	0.779804
												19.18	0.774356	-11.03	0.779793
												19.17	0.77436	-11.04	0.779781
												19.16	0.774363	-11.05	0.779769
												19.15	0.774367	-11.06	0.779758
												19.14	0.774371	-11.07	0.779746
												19.13	0.774375	-11.08	0.779734
												19.12	0.774379	-11.09	0.779723
												19.11	0.774383	-11.1	0.779711
												19.1	0.774386	-11.11	0.7797
												19.09	0.77439	-11.12	0.779688
												19.08	0.774394	-11.13	0.779677
												19.07	0.774398	-11.14	0.779666
												19.06	0.774402	-11.15	0.779654
												19.05	0.774406	-11.16	0.779643
												19.04	0.77441	-11.17	0.779631
												19.03	0.774413	-11.18	0.77962
												19.02	0.774417	-11.19	0.779609
												19.01	0.774421	-11.2	0.779597
												19	0.774425	-11.21	0.779586
												18.99	0.774429	-11.22	0.779575
												18.98	0.774433	-11.23	0.779563
												18.97	0.774437	-11.24	0.779552
												18.96	0.774441	-11.25	0.779541
												18.95	0.774445	-11.26	0.77953
												18.94	0.774448	-11.27	0.779519
												18.93	0.774452	-11.28	0.779507
												18.92	0.774456	-11.29	0.779496
												18.91	0.77446	-11.3	0.779485
												18.9	0.774464	-11.31	0.779474
												18.89	0.774468	-11.32	0.779463
												18.88	0.774472	-11.33	0.779452
												18.87	0.774476	-11.34	0.779441
												18.86	0.77448	-11.35	0.77943
												18.85	0.774484	-11.36	0.779419
												18.84	0.774488	-11.37	0.779408
												18.83	0.774492	-11.38	0.779397
												18.82	0.774496	-11.39	0.779386
												18.81	0.7745	-11.4	0.779375
												18.8	0.774504	-11.41	0.779364
												18.79	0.774508	-11.42	0.779353
												18.78	0.774512	-11.43	0.779342
												18.77	0.774516	-11.44	0.779332
												18.76	0.77452	-11.45	0.779321
												18.75	0.774524	-11.46	0.77931
												18.74	0.774528	-11.47	0.779299
												18.73	0.774532	-11.48	0.779288
												18.72	0.774536	-11.49	0.779278
												18.71	0.77454	-11.5	0.779267
												18.7	0.774544	-11.51	0.779256
												18.69	0.774548	-11.52	0.779245
												18.68	0.774552	-11.53	0.779235
												18.67	0.774556	-11.54	0.779224
												18.66	0.77456	-11.55	0.779213
												18.65	0.774564	-11.56	0.779203
												18.64	0.774568	-11.57	0.779192
												18.63	0.774572	-11.58	0.779182
												18.62	0.774576	-11.59	0.779171
												18.61	0.77458	-11.6	0.779161
												18.6	0.774584	-11.61	0.77915
												18.59	0.774588	-11.62	0.77914
												18.58	0.774592	-11.63	0.779129
												18.57	0.774596	-11.64	0.779119
												18.56	0.7746	-11.65	0.779108
												18.55	0.774604	-11.66	0.779098
												18.54	0.774608	-11.67	0.779087
												18.53	0.774612	-11.68	0.779077
												18.52	0.774617	-11.69	0.779067
												18.51	0.774621	-11.7	0.779056
												18.5	0.774625	-11.71	0.779046
												18.49	0.774629	-11.72	0.779035
												18.48	0.774633	-11.73	0.779025
												18.47	0.774637	-11.74	0.779015
												18.46	0.774641	-11.75	0.779005
												18.45	0.774645	-11.76	0.778994
												18.44	0.774649	-11.77	0.778984
												18.43	0.774654	-11.78	0.778974
												18.42	0.774658	-11.79	0.778964
												18.41	0.774662	-11.8	0.778953
												18.4	0.774666	-11.81	0.778943
												18.39	0.77467	-11.82	0.778933
												18.38	0.774674	-11.83	0.778923
												18.37	0.774678	-11.84	0.778913
												18.36	0.774683	-11.85	0.778903
												18.35	0.774687	-11.86	0.778893
												18.34	0.774691	-11.87	0.778883
												18.33	0.774695	-11.88	0.778873
												18.32	0.774699	-11.89	0.778863
												18.31	0.774703	-11.9	0.778853
												18.3	0.774708	-11.91	0.778843
												18.29	0.774712	-11.92	0.778833
												18.28	0.774716	-11.93	0.778823
												18.27	0.77472	-11.94	0.778813
												18.26	0.774724	-11.95	0.778803
												18.25	0.774729	-11.96	0.778793
												18.24	0.774733	-11.97	0.778783
												18.23	0.774737	-11.98	0.778773
												18.22	0.774741	-11.99	0.778763
												18.21	0.774746	-12	0.778753
												18.2	0.77475	-12.01	0.778744
												18.19	0.774754	-12.02	0.778734
												18.18	0.774758	-12.03	0.778724
												18.17	0.774763	-12.04	0.778714
												18.16	0.774767	-12.05	0.778704
												18.15	0.774771	-12.06	0.778695
												18.14	0.774775	-12.07	0.778685
												18.13	0.77478	-12.08	0.778675
												18.12	0.774784	-12.09	0.778665
												18.11	0.774788	-12.1	0.778656
												18.1	0.774792	-12.11	0.778646
												18.09	0.774797	-12.12	0.778637
												18.08	0.774801	-12.13	0.778627
												18.07	0.774805	-12.14	0.778617
												18.06	0.77481	-12.15	0.778608
												18.05	0.774814	-12.16	0.778598
												18.04	0.774818	-12.17	0.778589
												18.03	0.774823	-12.18	0.778579
												18.02	0.774827	-12.19	0.778569
												18.01	0.774831	-12.2	0.77856
												18	0.774836	-12.21	0.77855
												17.99	0.77484	-12.22	0.778541
												17.98	0.774844	-12.23	0.778531
												17.97	0.774849	-12.24	0.778522
												17.96	0.774853	-12.25	0.778513
												17.95	0.774857	-12.26	0.778503
												17.94	0.774862	-12.27	0.778494
												17.93	0.774866	-12.28	0.778484
												17.92	0.77487	-12.29	0.778475
												17.91	0.774875	-12.3	0.778466
												17.9	0.774879	-12.31	0.778456
												17.89	0.774884	-12.32	0.778447
												17.88	0.774888	-12.33	0.778438
												17.87	0.774892	-12.34	0.778428
												17.86	0.774897	-12.35	0.778419
												17.85	0.774901	-12.36	0.77841
												17.84	0.774906	-12.37	0.7784
												17.83	0.77491	-12.38	0.778391
												17.82	0.774914	-12.39	0.778382
												17.81	0.774919	-12.4	0.778373
												17.8	0.774923	-12.41	0.778364
												17.79	0.774928	-12.42	0.778354
												17.78	0.774932	-12.43	0.778345
												17.77	0.774937	-12.44	0.778336
												17.76	0.774941	-12.45	0.778327
												17.75	0.774945	-12.46	0.778318
												17.74	0.77495	-12.47	0.778309
												17.73	0.774954	-12.48	0.7783
												17.72	0.774959	-12.49	0.778291
												17.71	0.774963	-12.5	0.778281
												17.7	0.774968	-12.51	0.778272
												17.69	0.774972	-12.52	0.778263
												17.68	0.774977	-12.53	0.778254
												17.67	0.774981	-12.54	0.778245
												17.66	0.774986	-12.55	0.778236
												17.65	0.77499	-12.56	0.778227
												17.64	0.774995	-12.57	0.778218
												17.63	0.774999	-12.58	0.778209
												17.62	0.775004	-12.59	0.778201
												17.61	0.775008	-12.6	0.778192
												17.6	0.775013	-12.61	0.778183
												17.59	0.775017	-12.62	0.778174
												17.58	0.775022	-12.63	0.778165
												17.57	0.775027	-12.64	0.778156
												17.56	0.775031	-12.65	0.778147
												17.55	0.775036	-12.66	0.778138
												17.54	0.77504	-12.67	0.77813
												17.53	0.775045	-12.68	0.778121
												17.52	0.775049	-12.69	0.778112
												17.51	0.775054	-12.7	0.778103
												17.5	0.775059	-12.71	0.778094
												17.49	0.775063	-12.72	0.778086
												17.48	0.775068	-12.73	0.778077
												17.47	0.775072	-12.74	0.778068
												17.46	0.775077	-12.75	0.77806
												17.45	0.775082	-12.76	0.778051
												17.44	0.775086	-12.77	0.778042
												17.43	0.775091	-12.78	0.778033
												17.42	0.775095	-12.79	0.778025
												17.41	0.7751	-12.8	0.778016
												17.4	0.775105	-12.81	0.778008
												17.39	0.775109	-12.82	0.777999
												17.38	0.775114	-12.83	0.77799
												17.37	0.775119	-12.84	0.777982
												17.36	0.775123	-12.85	0.777973
												17.35	0.775128	-12.86	0.777965
												17.34	0.775133	-12.87	0.777956
												17.33	0.775137	-12.88	0.777948
												17.32	0.775142	-12.89	0.777939
												17.31	0.775147	-12.9	0.777931
												17.3	0.775151	-12.91	0.777922
												17.29	0.775156	-12.92	0.777914
												17.28	0.775161	-12.93	0.777905
												17.27	0.775165	-12.94	0.777897
												17.26	0.77517	-12.95	0.777888
												17.25	0.775175	-12.96	0.77788
												17.24	0.77518	-12.97	0.777871
												17.23	0.775184	-12.98	0.777863
												17.22	0.775189	-12.99	0.777855
												17.21	0.775194	-13	0.777846
												17.2	0.775199	-13.01	0.777838
												17.19	0.775203	-13.02	0.77783
												17.18	0.775208	-13.03	0.777821
												17.17	0.775213	-13.04	0.777813
												17.16	0.775218	-13.05	0.777805
												17.15	0.775222	-13.06	0.777796
												17.14	0.775227	-13.07	0.777788
												17.13	0.775232	-13.08	0.77778
												17.12	0.775237	-13.09	0.777772
												17.11	0.775242	-13.1	0.777763
												17.1	0.775246	-13.11	0.777755
												17.09	0.775251	-13.12	0.777747
												17.08	0.775256	-13.13	0.777739
												17.07	0.775261	-13.14	0.77773
												17.06	0.775266	-13.15	0.777722
												17.05	0.77527	-13.16	0.777714
												17.04	0.775275	-13.17	0.777706
												17.03	0.77528	-13.18	0.777698
												17.02	0.775285	-13.19	0.77769
												17.01	0.77529	-13.2	0.777682
												17	0.775295	-13.21	0.777673
												16.99	0.7753	-13.22	0.777665
												16.98	0.775304	-13.23	0.777657
												16.97	0.775309	-13.24	0.777649
												16.96	0.775314	-13.25	0.777641
												16.95	0.775319	-13.26	0.777633
												16.94	0.775324	-13.27	0.777625
												16.93	0.775329	-13.28	0.777617
												16.92	0.775334	-13.29	0.777609
												16.91	0.775339	-13.3	0.777601
												16.9	0.775344	-13.31	0.777593
												16.89	0.775349	-13.32	0.777585
												16.88	0.775353	-13.33	0.777577
												16.87	0.775358	-13.34	0.777569
												16.86	0.775363	-13.35	0.777561
												16.85	0.775368	-13.36	0.777553
												16.84	0.775373	-13.37	0.777545
												16.83	0.775378	-13.38	0.777538
												16.82	0.775383	-13.39	0.77753
												16.81	0.775388	-13.4	0.777522
												16.8	0.775393	-13.41	0.777514
												16.79	0.775398	-13.42	0.777506
												16.78	0.775403	-13.43	0.777498
												16.77	0.775408	-13.44	0.77749
												16.76	0.775413	-13.45	0.777483
												16.75	0.775418	-13.46	0.777475
												16.74	0.775423	-13.47	0.777467
												16.73	0.775428	-13.48	0.777459
												16.72	0.775433	-13.49	0.777451
												16.71	0.775438	-13.5	0.777444
												16.7	0.775443	-13.51	0.777436
												16.69	0.775448	-13.52	0.777428
												16.68	0.775453	-13.53	0.777421
												16.67	0.775458	-13.54	0.777413
												16.66	0.775464	-13.55	0.777405
												16.65	0.775469	-13.56	0.777397
												16.64	0.775474	-13.57	0.77739
												16.63	0.775479	-13.58	0.777382
												16.62	0.775484	-13.59	0.777374
												16.61	0.775489	-13.6	0.777367
												16.6	0.775494	-13.61	0.777359
												16.59	0.775499	-13.62	0.777351
												16.58	0.775504	-13.63	0.777344
												16.57	0.775509	-13.64	0.777336
												16.56	0.775514	-13.65	0.777329
												16.55	0.77552	-13.66	0.777321
												16.54	0.775525	-13.67	0.777314
												16.53	0.77553	-13.68	0.777306
												16.52	0.775535	-13.69	0.777299
												16.51	0.77554	-13.7	0.777291
												16.5	0.775545	-13.71	0.777283
												16.49	0.775551	-13.72	0.777276
												16.48	0.775556	-13.73	0.777268
												16.47	0.775561	-13.74	0.777261
												16.46	0.775566	-13.75	0.777254
												16.45	0.775571	-13.76	0.777246
												16.44	0.775576	-13.77	0.777239
												16.43	0.775582	-13.78	0.777231
												16.42	0.775587	-13.79	0.777224
												16.41	0.775592	-13.8	0.777216
												16.4	0.775597	-13.81	0.777209
												16.39	0.775603	-13.82	0.777202
												16.38	0.775608	-13.83	0.777194
												16.37	0.775613	-13.84	0.777187
												16.36	0.775618	-13.85	0.777179
												16.35	0.775624	-13.86	0.777172
												16.34	0.775629	-13.87	0.777165
												16.33	0.775634	-13.88	0.777157
												16.32	0.775639	-13.89	0.77715
												16.31	0.775645	-13.9	0.777143
												16.3	0.77565	-13.91	0.777135
												16.29	0.775655	-13.92	0.777128
												16.28	0.775661	-13.93	0.777121
												16.27	0.775666	-13.94	0.777114
												16.26	0.775671	-13.95	0.777106
												16.25	0.775677	-13.96	0.777099
												16.24	0.775682	-13.97	0.777092
												16.23	0.775687	-13.98	0.777085
												16.22	0.775693	-13.99	0.777077
												16.21	0.775698	-14	0.77707
												16.2	0.775703	-14.01	0.777063
												16.19	0.775709	-14.02	0.777056
												16.18	0.775714	-14.03	0.777049
												16.17	0.775719	-14.04	0.777041
												16.16	0.775725	-14.05	0.777034
												16.15	0.77573	-14.06	0.777027
												16.14	0.775736	-14.07	0.77702
												16.13	0.775741	-14.08	0.777013
												16.12	0.775746	-14.09	0.777006
												16.11	0.775752	-14.1	0.776999
												16.1	0.775757	-14.11	0.776992
												16.09	0.775763	-14.12	0.776985
												16.08	0.775768	-14.13	0.776977
												16.07	0.775774	-14.14	0.77697
												16.06	0.775779	-14.15	0.776963
												16.05	0.775784	-14.16	0.776956
												16.04	0.77579	-14.17	0.776949
												16.03	0.775795	-14.18	0.776942
												16.02	0.775801	-14.19	0.776935
												16.01	0.775806	-14.2	0.776928
												16	0.775812	-14.21	0.776921
												15.99	0.775817	-14.22	0.776914
												15.98	0.775823	-14.23	0.776907
												15.97	0.775828	-14.24	0.7769
												15.96	0.775834	-14.25	0.776893
												15.95	0.775839	-14.26	0.776886
												15.94	0.775845	-14.27	0.776879
												15.93	0.775851	-14.28	0.776873
												15.92	0.775856	-14.29	0.776866
												15.91	0.775862	-14.3	0.776859
												15.9	0.775867	-14.31	0.776852
												15.89	0.775873	-14.32	0.776845
												15.88	0.775878	-14.33	0.776838
												15.87	0.775884	-14.34	0.776831
												15.86	0.77589	-14.35	0.776824
												15.85	0.775895	-14.36	0.776818
												15.84	0.775901	-14.37	0.776811
												15.83	0.775906	-14.38	0.776804
												15.82	0.775912	-14.39	0.776797
												15.81	0.775918	-14.4	0.77679
												15.8	0.775923	-14.41	0.776783
												15.79	0.775929	-14.42	0.776777
												15.78	0.775935	-14.43	0.77677
												15.77	0.77594	-14.44	0.776763
												15.76	0.775946	-14.45	0.776756
												15.75	0.775952	-14.46	0.77675
												15.74	0.775957	-14.47	0.776743
												15.73	0.775963	-14.48	0.776736
												15.72	0.775969	-14.49	0.776729
												15.71	0.775974	-14.5	0.776723
												15.7	0.77598	-14.51	0.776716
												15.69	0.775986	-14.52	0.776709
												15.68	0.775991	-14.53	0.776703
												15.67	0.775997	-14.54	0.776696
												15.66	0.776003	-14.55	0.776689
												15.65	0.776009	-14.56	0.776683
												15.64	0.776014	-14.57	0.776676
												15.63	0.77602	-14.58	0.776669
												15.62	0.776026	-14.59	0.776663
												15.61	0.776032	-14.6	0.776656
												15.6	0.776037	-14.61	0.776649
												15.59	0.776043	-14.62	0.776643
												15.58	0.776049	-14.63	0.776636
												15.57	0.776055	-14.64	0.77663
												15.56	0.776061	-14.65	0.776623
												15.55	0.776066	-14.66	0.776617
												15.54	0.776072	-14.67	0.77661
												15.53	0.776078	-14.68	0.776603
												15.52	0.776084	-14.69	0.776597
												15.51	0.77609	-14.7	0.77659
												15.5	0.776096	-14.71	0.776584
												15.49	0.776102	-14.72	0.776577
												15.48	0.776107	-14.73	0.776571
												15.47	0.776113	-14.74	0.776564
												15.46	0.776119	-14.75	0.776558
												15.45	0.776125	-14.76	0.776551
												15.44	0.776131	-14.77	0.776545
												15.43	0.776137	-14.78	0.776538
												15.42	0.776143	-14.79	0.776532
												15.41	0.776149	-14.8	0.776526
												15.4	0.776155	-14.81	0.776519
												15.39	0.776161	-14.82	0.776513
												15.38	0.776167	-14.83	0.776506
												15.37	0.776173	-14.84	0.7765
												15.36	0.776179	-14.85	0.776494
												15.35	0.776184	-14.86	0.776487
												15.34	0.77619	-14.87	0.776481
												15.33	0.776196	-14.88	0.776474
												15.32	0.776202	-14.89	0.776468
												15.31	0.776208	-14.9	0.776462
												15.3	0.776214	-14.91	0.776455
												15.29	0.776221	-14.92	0.776449
												15.28	0.776227	-14.93	0.776443
												15.27	0.776233	-14.94	0.776436
												15.26	0.776239	-14.95	0.77643
												15.25	0.776245	-14.96	0.776424
												15.24	0.776251	-14.97	0.776417
												15.23	0.776257	-14.98	0.776411
												15.22	0.776263	-14.99	0.776405
												15.21	0.776269	-15	0.776399
												15.2	0.776275	-15.01	0.776392
												15.19	0.776281	-15.02	0.776386
												15.18	0.776287	-15.03	0.77638
												15.17	0.776293	-15.04	0.776374
												15.16	0.7763	-15.05	0.776367
												15.15	0.776306	-15.06	0.776361
												15.14	0.776312	-15.07	0.776355
												15.13	0.776318	-15.08	0.776349
												15.12	0.776324	-15.09	0.776343
												15.11	0.77633	-15.1	0.776336
												15.1	0.776336	-15.11	0.77633
												15.09	0.776343	-15.12	0.776324
												15.08	0.776349	-15.13	0.776318
												15.07	0.776355	-15.14	0.776312
												15.06	0.776361	-15.15	0.776306
												15.05	0.776367	-15.16	0.7763
												15.04	0.776374	-15.17	0.776293
												15.03	0.77638	-15.18	0.776287
												15.02	0.776386	-15.19	0.776281
												15.01	0.776392	-15.2	0.776275
												15	0.776399	-15.21	0.776269
												14.99	0.776405	-15.22	0.776263
												14.98	0.776411	-15.23	0.776257
												14.97	0.776417	-15.24	0.776251
												14.96	0.776424	-15.25	0.776245
												14.95	0.77643	-15.26	0.776239
												14.94	0.776436	-15.27	0.776233
												14.93	0.776443	-15.28	0.776227
												14.92	0.776449	-15.29	0.776221
												14.91	0.776455	-15.3	0.776214
												14.9	0.776462	-15.31	0.776208
												14.89	0.776468	-15.32	0.776202
												14.88	0.776474	-15.33	0.776196
												14.87	0.776481	-15.34	0.77619
												14.86	0.776487	-15.35	0.776184
												14.85	0.776494	-15.36	0.776179
												14.84	0.7765	-15.37	0.776173
												14.83	0.776506	-15.38	0.776167
												14.82	0.776513	-15.39	0.776161
												14.81	0.776519	-15.4	0.776155
												14.8	0.776526	-15.41	0.776149
												14.79	0.776532	-15.42	0.776143
												14.78	0.776538	-15.43	0.776137
												14.77	0.776545	-15.44	0.776131
												14.76	0.776551	-15.45	0.776125
												14.75	0.776558	-15.46	0.776119
												14.74	0.776564	-15.47	0.776113
												14.73	0.776571	-15.48	0.776107
												14.72	0.776577	-15.49	0.776102
												14.71	0.776584	-15.5	0.776096
												14.7	0.77659	-15.51	0.77609
												14.69	0.776597	-15.52	0.776084
												14.68	0.776603	-15.53	0.776078
												14.67	0.77661	-15.54	0.776072
												14.66	0.776617	-15.55	0.776066
												14.65	0.776623	-15.56	0.776061
												14.64	0.77663	-15.57	0.776055
												14.63	0.776636	-15.58	0.776049
												14.62	0.776643	-15.59	0.776043
												14.61	0.776649	-15.6	0.776037
												14.6	0.776656	-15.61	0.776032
												14.59	0.776663	-15.62	0.776026
												14.58	0.776669	-15.63	0.77602
												14.57	0.776676	-15.64	0.776014
												14.56	0.776683	-15.65	0.776009
												14.55	0.776689	-15.66	0.776003
												14.54	0.776696	-15.67	0.775997
												14.53	0.776703	-15.68	0.775991
												14.52	0.776709	-15.69	0.775986
												14.51	0.776716	-15.7	0.77598
												14.5	0.776723	-15.71	0.775974
												14.49	0.776729	-15.72	0.775969
												14.48	0.776736	-15.73	0.775963
												14.47	0.776743	-15.74	0.775957
												14.46	0.77675	-15.75	0.775952
												14.45	0.776756	-15.76	0.775946
												14.44	0.776763	-15.77	0.77594
												14.43	0.77677	-15.78	0.775935
												14.42	0.776777	-15.79	0.775929
												14.41	0.776783	-15.8	0.775923
												14.4	0.77679	-15.81	0.775918
												14.39	0.776797	-15.82	0.775912
												14.38	0.776804	-15.83	0.775906
												14.37	0.776811	-15.84	0.775901
												14.36	0.776818	-15.85	0.775895
												14.35	0.776824	-15.86	0.77589
												14.34	0.776831	-15.87	0.775884
												14.33	0.776838	-15.88	0.775878
												14.32	0.776845	-15.89	0.775873
												14.31	0.776852	-15.9	0.775867
												14.3	0.776859	-15.91	0.775862
												14.29	0.776866	-15.92	0.775856
												14.28	0.776873	-15.93	0.775851
												14.27	0.776879	-15.94	0.775845
												14.26	0.776886	-15.95	0.775839
												14.25	0.776893	-15.96	0.775834
												14.24	0.7769	-15.97	0.775828
												14.23	0.776907	-15.98	0.775823
												14.22	0.776914	-15.99	0.775817
												14.21	0.776921	-16	0.775812
												14.2	0.776928	-16.01	0.775806
												14.19	0.776935	-16.02	0.775801
												14.18	0.776942	-16.03	0.775795
												14.17	0.776949	-16.04	0.77579
												14.16	0.776956	-16.05	0.775784
												14.15	0.776963	-16.06	0.775779
												14.14	0.77697	-16.07	0.775774
												14.13	0.776977	-16.08	0.775768
												14.12	0.776985	-16.09	0.775763
												14.11	0.776992	-16.1	0.775757
												14.1	0.776999	-16.11	0.775752
												14.09	0.777006	-16.12	0.775746
												14.08	0.777013	-16.13	0.775741
												14.07	0.77702	-16.14	0.775736
												14.06	0.777027	-16.15	0.77573
												14.05	0.777034	-16.16	0.775725
												14.04	0.777041	-16.17	0.775719
												14.03	0.777049	-16.18	0.775714
												14.02	0.777056	-16.19	0.775709
												14.01	0.777063	-16.2	0.775703
												14	0.77707	-16.21	0.775698
												13.99	0.777077	-16.22	0.775693
												13.98	0.777085	-16.23	0.775687
												13.97	0.777092	-16.24	0.775682
												13.96	0.777099	-16.25	0.775677
												13.95	0.777106	-16.26	0.775671
												13.94	0.777114	-16.27	0.775666
												13.93	0.777121	-16.28	0.775661
												13.92	0.777128	-16.29	0.775655
												13.91	0.777135	-16.3	0.77565
												13.9	0.777143	-16.31	0.775645
												13.89	0.77715	-16.32	0.775639
												13.88	0.777157	-16.33	0.775634
												13.87	0.777165	-16.34	0.775629
												13.86	0.777172	-16.35	0.775624
												13.85	0.777179	-16.36	0.775618
												13.84	0.777187	-16.37	0.775613
												13.83	0.777194	-16.38	0.775608
												13.82	0.777202	-16.39	0.775603
												13.81	0.777209	-16.4	0.775597
												13.8	0.777216	-16.41	0.775592
												13.79	0.777224	-16.42	0.775587
												13.78	0.777231	-16.43	0.775582
												13.77	0.777239	-16.44	0.775576
												13.76	0.777246	-16.45	0.775571
												13.75	0.777254	-16.46	0.775566
												13.74	0.777261	-16.47	0.775561
												13.73	0.777268	-16.48	0.775556
												13.72	0.777276	-16.49	0.775551
												13.71	0.777283	-16.5	0.775545
												13.7	0.777291	-16.51	0.77554
												13.69	0.777299	-16.52	0.775535
												13.68	0.777306	-16.53	0.77553
												13.67	0.777314	-16.54	0.775525
												13.66	0.777321	-16.55	0.77552
												13.65	0.777329	-16.56	0.775514
												13.64	0.777336	-16.57	0.775509
												13.63	0.777344	-16.58	0.775504
												13.62	0.777351	-16.59	0.775499
												13.61	0.777359	-16.6	0.775494
												13.6	0.777367	-16.61	0.775489
												13.59	0.777374	-16.62	0.775484
												13.58	0.777382	-16.63	0.775479
												13.57	0.77739	-16.64	0.775474
												13.56	0.777397	-16.65	0.775469
												13.55	0.777405	-16.66	0.775464
												13.54	0.777413	-16.67	0.775458
												13.53	0.777421	-16.68	0.775453
												13.52	0.777428	-16.69	0.775448
												13.51	0.777436	-16.7	0.775443
												13.5	0.777444	-16.71	0.775438
												13.49	0.777451	-16.72	0.775433
												13.48	0.777459	-16.73	0.775428
												13.47	0.777467	-16.74	0.775423
												13.46	0.777475	-16.75	0.775418
												13.45	0.777483	-16.76	0.775413
												13.44	0.77749	-16.77	0.775408
												13.43	0.777498	-16.78	0.775403
												13.42	0.777506	-16.79	0.775398
												13.41	0.777514	-16.8	0.775393
												13.4	0.777522	-16.81	0.775388
												13.39	0.77753	-16.82	0.775383
												13.38	0.777538	-16.83	0.775378
												13.37	0.777545	-16.84	0.775373
												13.36	0.777553	-16.85	0.775368
												13.35	0.777561	-16.86	0.775363
												13.34	0.777569	-16.87	0.775358
												13.33	0.777577	-16.88	0.775353
												13.32	0.777585	-16.89	0.775349
												13.31	0.777593	-16.9	0.775344
												13.3	0.777601	-16.91	0.775339
												13.29	0.777609	-16.92	0.775334
												13.28	0.777617	-16.93	0.775329
												13.27	0.777625	-16.94	0.775324
												13.26	0.777633	-16.95	0.775319
												13.25	0.777641	-16.96	0.775314
												13.24	0.777649	-16.97	0.775309
												13.23	0.777657	-16.98	0.775304
												13.22	0.777665	-16.99	0.7753
												13.21	0.777673	-17	0.775295
												13.2	0.777682	-17.01	0.77529
												13.19	0.77769	-17.02	0.775285
												13.18	0.777698	-17.03	0.77528
												13.17	0.777706	-17.04	0.775275
												13.16	0.777714	-17.05	0.77527
												13.15	0.777722	-17.06	0.775266
												13.14	0.77773	-17.07	0.775261
												13.13	0.777739	-17.08	0.775256
												13.12	0.777747	-17.09	0.775251
												13.11	0.777755	-17.1	0.775246
												13.1	0.777763	-17.11	0.775242
												13.09	0.777772	-17.12	0.775237
												13.08	0.77778	-17.13	0.775232
												13.07	0.777788	-17.14	0.775227
												13.06	0.777796	-17.15	0.775222
												13.05	0.777805	-17.16	0.775218
												13.04	0.777813	-17.17	0.775213
												13.03	0.777821	-17.18	0.775208
												13.02	0.77783	-17.19	0.775203
												13.01	0.777838	-17.2	0.775199
												13	0.777846	-17.21	0.775194
												12.99	0.777855	-17.22	0.775189
												12.98	0.777863	-17.23	0.775184
												12.97	0.777871	-17.24	0.77518
												12.96	0.77788	-17.25	0.775175
												12.95	0.777888	-17.26	0.77517
												12.94	0.777897	-17.27	0.775165
												12.93	0.777905	-17.28	0.775161
												12.92	0.777914	-17.29	0.775156
												12.91	0.777922	-17.3	0.775151
												12.9	0.777931	-17.31	0.775147
												12.89	0.777939	-17.32	0.775142
												12.88	0.777948	-17.33	0.775137
												12.87	0.777956	-17.34	0.775133
												12.86	0.777965	-17.35	0.775128
												12.85	0.777973	-17.36	0.775123
												12.84	0.777982	-17.37	0.775119
												12.83	0.77799	-17.38	0.775114
												12.82	0.777999	-17.39	0.775109
												12.81	0.778008	-17.4	0.775105
												12.8	0.778016	-17.41	0.7751
												12.79	0.778025	-17.42	0.775095
												12.78	0.778033	-17.43	0.775091
												12.77	0.778042	-17.44	0.775086
												12.76	0.778051	-17.45	0.775082
												12.75	0.77806	-17.46	0.775077
												12.74	0.778068	-17.47	0.775072
												12.73	0.778077	-17.48	0.775068
												12.72	0.778086	-17.49	0.775063
												12.71	0.778094	-17.5	0.775059
												12.7	0.778103	-17.51	0.775054
												12.69	0.778112	-17.52	0.775049
												12.68	0.778121	-17.53	0.775045
												12.67	0.77813	-17.54	0.77504
												12.66	0.778138	-17.55	0.775036
												12.65	0.778147	-17.56	0.775031
												12.64	0.778156	-17.57	0.775027
												12.63	0.778165	-17.58	0.775022
												12.62	0.778174	-17.59	0.775017
												12.61	0.778183	-17.6	0.775013
												12.6	0.778192	-17.61	0.775008
												12.59	0.778201	-17.62	0.775004
												12.58	0.778209	-17.63	0.774999
												12.57	0.778218	-17.64	0.774995
												12.56	0.778227	-17.65	0.77499
												12.55	0.778236	-17.66	0.774986
												12.54	0.778245	-17.67	0.774981
												12.53	0.778254	-17.68	0.774977
												12.52	0.778263	-17.69	0.774972
												12.51	0.778272	-17.7	0.774968
												12.5	0.778281	-17.71	0.774963
												12.49	0.778291	-17.72	0.774959
												12.48	0.7783	-17.73	0.774954
												12.47	0.778309	-17.74	0.77495
												12.46	0.778318	-17.75	0.774945
												12.45	0.778327	-17.76	0.774941
												12.44	0.778336	-17.77	0.774937
												12.43	0.778345	-17.78	0.774932
												12.42	0.778354	-17.79	0.774928
												12.41	0.778364	-17.8	0.774923
												12.4	0.778373	-17.81	0.774919
												12.39	0.778382	-17.82	0.774914
												12.38	0.778391	-17.83	0.77491
												12.37	0.7784	-17.84	0.774906
												12.36	0.77841	-17.85	0.774901
												12.35	0.778419	-17.86	0.774897
												12.34	0.778428	-17.87	0.774892
												12.33	0.778438	-17.88	0.774888
												12.32	0.778447	-17.89	0.774884
												12.31	0.778456	-17.9	0.774879
												12.3	0.778466	-17.91	0.774875
												12.29	0.778475	-17.92	0.77487
												12.28	0.778484	-17.93	0.774866
												12.27	0.778494	-17.94	0.774862
												12.26	0.778503	-17.95	0.774857
												12.25	0.778513	-17.96	0.774853
												12.24	0.778522	-17.97	0.774849
												12.23	0.778531	-17.98	0.774844
												12.22	0.778541	-17.99	0.77484
												12.21	0.77855	-18	0.774836
												12.2	0.77856	-18.01	0.774831
												12.19	0.778569	-18.02	0.774827
												12.18	0.778579	-18.03	0.774823
												12.17	0.778589	-18.04	0.774818
												12.16	0.778598	-18.05	0.774814
												12.15	0.778608	-18.06	0.77481
												12.14	0.778617	-18.07	0.774805
												12.13	0.778627	-18.08	0.774801
												12.12	0.778637	-18.09	0.774797
												12.11	0.778646	-18.1	0.774792
												12.1	0.778656	-18.11	0.774788
												12.09	0.778665	-18.12	0.774784
												12.08	0.778675	-18.13	0.77478
												12.07	0.778685	-18.14	0.774775
												12.06	0.778695	-18.15	0.774771
												12.05	0.778704	-18.16	0.774767
												12.04	0.778714	-18.17	0.774763
												12.03	0.778724	-18.18	0.774758
												12.02	0.778734	-18.19	0.774754
												12.01	0.778744	-18.2	0.77475
												12	0.778753	-18.21	0.774746
												11.99	0.778763	-18.22	0.774741
												11.98	0.778773	-18.23	0.774737
												11.97	0.778783	-18.24	0.774733
												11.96	0.778793	-18.25	0.774729
												11.95	0.778803	-18.26	0.774724
												11.94	0.778813	-18.27	0.77472
												11.93	0.778823	-18.28	0.774716
												11.92	0.778833	-18.29	0.774712
												11.91	0.778843	-18.3	0.774708
												11.9	0.778853	-18.31	0.774703
												11.89	0.778863	-18.32	0.774699
												11.88	0.778873	-18.33	0.774695
												11.87	0.778883	-18.34	0.774691
												11.86	0.778893	-18.35	0.774687
												11.85	0.778903	-18.36	0.774683
												11.84	0.778913	-18.37	0.774678
												11.83	0.778923	-18.38	0.774674
												11.82	0.778933	-18.39	0.77467
												11.81	0.778943	-18.4	0.774666
												11.8	0.778953	-18.41	0.774662
												11.79	0.778964	-18.42	0.774658
												11.78	0.778974	-18.43	0.774654
												11.77	0.778984	-18.44	0.774649
												11.76	0.778994	-18.45	0.774645
												11.75	0.779005	-18.46	0.774641
												11.74	0.779015	-18.47	0.774637
												11.73	0.779025	-18.48	0.774633
												11.72	0.779035	-18.49	0.774629
												11.71	0.779046	-18.5	0.774625
												11.7	0.779056	-18.51	0.774621
												11.69	0.779067	-18.52	0.774617
												11.68	0.779077	-18.53	0.774612
												11.67	0.779087	-18.54	0.774608
												11.66	0.779098	-18.55	0.774604
												11.65	0.779108	-18.56	0.7746
												11.64	0.779119	-18.57	0.774596
												11.63	0.779129	-18.58	0.774592
												11.62	0.77914	-18.59	0.774588
												11.61	0.77915	-18.6	0.774584
												11.6	0.779161	-18.61	0.77458
												11.59	0.779171	-18.62	0.774576
												11.58	0.779182	-18.63	0.774572
												11.57	0.779192	-18.64	0.774568
												11.56	0.779203	-18.65	0.774564
												11.55	0.779213	-18.66	0.77456
												11.54	0.779224	-18.67	0.774556
												11.53	0.779235	-18.68	0.774552
												11.52	0.779245	-18.69	0.774548
												11.51	0.779256	-18.7	0.774544
												11.5	0.779267	-18.71	0.77454
												11.49	0.779278	-18.72	0.774536
												11.48	0.779288	-18.73	0.774532
												11.47	0.779299	-18.74	0.774528
												11.46	0.77931	-18.75	0.774524
												11.45	0.779321	-18.76	0.77452
												11.44	0.779332	-18.77	0.774516
												11.43	0.779342	-18.78	0.774512
												11.42	0.779353	-18.79	0.774508
												11.41	0.779364	-18.8	0.774504
												11.4	0.779375	-18.81	0.7745
												11.39	0.779386	-18.82	0.774496
												11.38	0.779397	-18.83	0.774492
												11.37	0.779408	-18.84	0.774488
												11.36	0.779419	-18.85	0.774484
												11.35	0.77943	-18.86	0.77448
												11.34	0.779441	-18.87	0.774476
												11.33	0.779452	-18.88	0.774472
												11.32	0.779463	-18.89	0.774468
												11.31	0.779474	-18.9	0.774464
												11.3	0.779485	-18.91	0.77446
												11.29	0.779496	-18.92	0.774456
												11.28	0.779507	-18.93	0.774452
												11.27	0.779519	-18.94	0.774448
												11.26	0.77953	-18.95	0.774445
												11.25	0.779541	-18.96	0.774441
												11.24	0.779552	-18.97	0.774437
												11.23	0.779563	-18.98	0.774433
												11.22	0.779575	-18.99	0.774429
												11.21	0.779586	-19	0.774425
												11.2	0.779597	-19.01	0.774421
												11.19	0.779609	-19.02	0.774417
												11.18	0.77962	-19.03	0.774413
												11.17	0.779631	-19.04	0.77441
												11.16	0.779643	-19.05	0.774406
												11.15	0.779654	-19.06	0.774402
												11.14	0.779666	-19.07	0.774398
												11.13	0.779677	-19.08	0.774394
												11.12	0.779688	-19.09	0.77439
												11.11	0.7797	-19.1	0.774386
												11.1	0.779711	-19.11	0.774383
												11.09	0.779723	-19.12	0.774379
												11.08	0.779734	-19.13	0.774375
												11.07	0.779746	-19.14	0.774371
												11.06	0.779758	-19.15	0.774367
												11.05	0.779769	-19.16	0.774363
												11.04	0.779781	-19.17	0.77436
												11.03	0.779793	-19.18	0.774356
												11.02	0.779804	-19.19	0.774352
												11.01	0.779816	-19.2	0.774348
												11	0.779828	-19.21	0.774344
												10.99	0.779839	-19.22	0.774341
												10.98	0.779851	-19.23	0.774337
												10.97	0.779863	-19.24	0.774333
												10.96	0.779875	-19.25	0.774329
												10.95	0.779887	-19.26	0.774325
												10.94	0.779898	-19.27	0.774322
												10.93	0.77991	-19.28	0.774318
												10.92	0.779922	-19.29	0.774314
												10.91	0.779934	-19.3	0.77431
												10.9	0.779946	-19.31	0.774307
												10.89	0.779958	-19.32	0.774303
												10.88	0.77997	-19.33	0.774299
												10.87	0.779982	-19.34	0.774295
												10.86	0.779994	-19.35	0.774292
												10.85	0.780006	-19.36	0.774288
												10.84	0.780018	-19.37	0.774284
												10.83	0.78003	-19.38	0.77428
												10.82	0.780042	-19.39	0.774277
												10.81	0.780055	-19.4	0.774273
												10.8	0.780067	-19.41	0.774269
												10.79	0.780079	-19.42	0.774265
												10.78	0.780091	-19.43	0.774262
												10.77	0.780103	-19.44	0.774258
												10.76	0.780116	-19.45	0.774254
												10.75	0.780128	-19.46	0.774251
												10.74	0.78014	-19.47	0.774247
												10.73	0.780153	-19.48	0.774243
												10.72	0.780165	-19.49	0.774239
												10.71	0.780177	-19.5	0.774236
												10.7	0.78019	-19.51	0.774232
												10.69	0.780202	-19.52	0.774228
												10.68	0.780215	-19.53	0.774225
												10.67	0.780227	-19.54	0.774221
												10.66	0.78024	-19.55	0.774217
												10.65	0.780252	-19.56	0.774214
												10.64	0.780265	-19.57	0.77421
												10.63	0.780277	-19.58	0.774206
												10.62	0.78029	-19.59	0.774203
												10.61	0.780302	-19.6	0.774199
												10.6	0.780315	-19.61	0.774195
												10.59	0.780328	-19.62	0.774192
												10.58	0.78034	-19.63	0.774188
												10.57	0.780353	-19.64	0.774184
												10.56	0.780366	-19.65	0.774181
												10.55	0.780379	-19.66	0.774177
												10.54	0.780391	-19.67	0.774174
												10.53	0.780404	-19.68	0.77417
												10.52	0.780417	-19.69	0.774166
												10.51	0.78043	-19.7	0.774163
												10.5	0.780443	-19.71	0.774159
												10.49	0.780456	-19.72	0.774155
												10.48	0.780469	-19.73	0.774152
												10.47	0.780482	-19.74	0.774148
												10.46	0.780495	-19.75	0.774145
												10.45	0.780508	-19.76	0.774141
												10.44	0.780521	-19.77	0.774138
												10.43	0.780534	-19.78	0.774134
												10.42	0.780547	-19.79	0.77413
												10.41	0.78056	-19.8	0.774127
												10.4	0.780573	-19.81	0.774123
												10.39	0.780586	-19.82	0.77412
												10.38	0.780599	-19.83	0.774116
												10.37	0.780612	-19.84	0.774113
												10.36	0.780626	-19.85	0.774109
												10.35	0.780639	-19.86	0.774105
												10.34	0.780652	-19.87	0.774102
												10.33	0.780666	-19.88	0.774098
												10.32	0.780679	-19.89	0.774095
												10.31	0.780692	-19.9	0.774091
												10.3	0.780706	-19.91	0.774088
												10.29	0.780719	-19.92	0.774084
												10.28	0.780733	-19.93	0.774081
												10.27	0.780746	-19.94	0.774077
												10.26	0.78076	-19.95	0.774074
												10.25	0.780773	-19.96	0.77407
												10.24	0.780787	-19.97	0.774067
												10.23	0.7808	-19.98	0.774063
												10.22	0.780814	-19.99	0.774059
												10.21	0.780827	-20	0.774056
												10.2	0.780841	-20.01	0.774053
												10.19	0.780855	-20.02	0.774049
												10.18	0.780869	-20.03	0.774045
												10.17	0.780882	-20.04	0.774042
												10.16	0.780896	-20.05	0.774038
												10.15	0.78091	-20.06	0.774035
												10.14	0.780924	-20.07	0.774032
												10.13	0.780937	-20.08	0.774028
												10.12	0.780951	-20.09	0.774025
												10.11	0.780965	-20.1	0.774021
												10.1	0.780979	-20.11	0.774018
												10.09	0.780993	-20.12	0.774014
												10.08	0.781007	-20.13	0.774011
												10.07	0.781021	-20.14	0.774007
												10.06	0.781035	-20.15	0.774004
												10.05	0.781049	-20.16	0.774
												10.04	0.781063	-20.17	0.773997
												10.03	0.781078	-20.18	0.773993
[truncated: 982 more rows]

## Sheet: 4c
Human				VACV non-structural				VACV structural				FDR < 0.05
log2 fold change	-log10 P value	Gene names		log2 fold change	-log10 P value	Gene names		log2 fold change	-log10 P value	Gene names		x	y	x2	y2
-0.574401	1.62301	ACRV1		-0.717609	1.06369	A23		-2.14737	1.08464	A10		30	0.962835	-0.28	4.39261
-0.543414	0.351772	ACTB;ACTA1;ACTC1		-1.73944	0.774607	A44		-2.18202	0.801827	A14		29.99	0.962837	-0.29	3.45752
4.66613	1.29545	AHCY		2.54189	0.487765	A50		0.800757	0.411821	A24		29.98	0.962839	-0.3	3.04135
-1.27417	1.27238	AK2		-3.25667	0.952881	A51		-4.8999	1.56488	A26		29.97	0.962841	-0.31	2.77709
2.59512	2.73492	ALAD		-1.127	2.11433	E3		-5.23048	1.30927	A27		29.96	0.962844	-0.32	2.58644
1.69197	0.390528	ALDH9A1		2.38069	0.307488	E9		-2.05744	1.0579	A3		29.95	0.962846	-0.33	2.43921
1.99754	0.293675	ALDOA		0.0742273	0.0372398	F4		-2.12696	1.32549	A34		29.94	0.962848	-0.34	2.32054
0.171584	0.255019	ALOX12B		-0.363483	0.170471	F7		-2.95384	3.13394	A4		29.93	0.96285	-0.35	2.22205
-1.10318	0.351806	ALOXE3		-5.88278	2.40006	H1		-1.87464	1.63104	D1		29.92	0.962853	-0.36	2.1385
-0.296009	0.277964	ANXA2;ANXA2P2		-1.58945	1.05963	H5		0.630301	1.07275	D8		29.91	0.962855	-0.37	2.06645
0.104745	0.0479892	ARFGEF2		-2.03571	1.10311	I3		-1.28776	0.450522	F13		29.9	0.962857	-0.38	2.00348
-0.103921	0.0638313	ARG1		-0.255244	0.439394	M1		-1.78172	0.766796	F17		29.89	0.96286	-0.39	1.94785
3.63801	0.688045	ARHGAP24						-0.761191	0.940576	G7		29.88	0.962862	-0.4	1.89825
5.70866	0.835686	ASPRV1						-4.89154	2.20659	H3		29.87	0.962864	-0.41	1.85371
-0.915786	0.666905	ATAD3A						-2.24238	1.33976	I1		29.86	0.962866	-0.42	1.81343
0.668514	0.278884	ATAD3B						-2.25455	0.419628	J3		29.85	0.962869	-0.43	1.7768
-2.15302	0.744418	ATP5A1						0.37683	0.235442	J6		29.84	0.962871	-0.44	1.74332
-0.7704	0.968129	AZGP1						0.0869288	0.026912	L3		29.83	0.962873	-0.45	1.71258
-2.04451	1.39042	BCLAF1						-2.71501	1.77418	L4		29.82	0.962875	-0.46	1.68425
-0.678214	0.884858	BLMH										29.81	0.962878	-0.47	1.65804
-1.18123	0.875085	C1QBP										29.8	0.96288	-0.48	1.63372
-0.89104	0.457815	CALML5										29.79	0.962882	-0.49	1.61107
4.7061	2.73981	CAPN1										29.78	0.962885	-0.5	1.58993
1.39487	0.318995	CAPZA1;CAPZA2										29.77	0.962887	-0.51	1.57015
-1.286	1.29178	CASP14										29.76	0.962889	-0.52	1.5516
1.07607	0.848774	CAT										29.75	0.962892	-0.53	1.53416
1.0524	0.243716	CCT2										29.74	0.962894	-0.54	1.51773
1.16223	2.04028	CCT3										29.73	0.962896	-0.55	1.50223
0.462987	0.511282	CCT4										29.72	0.962898	-0.56	1.48757
-1.08978	0.534898	CCT5										29.71	0.962901	-0.57	1.4737
0.2547	0.0824179	CCT6A										29.7	0.962903	-0.58	1.46054
0.41311	0.146184	CCT7										29.69	0.962905	-0.59	1.44804
-0.92269	1.10073	CCT8										29.68	0.962908	-0.6	1.43616
-0.809268	0.779871	CDSN										29.67	0.96291	-0.61	1.42484
-2.48427	0.57174	CHERP										29.66	0.962912	-0.62	1.41406
3.15799	1.70833	CPA4										29.65	0.962915	-0.63	1.40376
2.36247	0.7603	CSPP1										29.64	0.962917	-0.64	1.39392
-0.0788307	0.024059	CSTA										29.63	0.962919	-0.65	1.38451
0.364478	0.062856	CTSA										29.62	0.962922	-0.66	1.3755
2.78421	0.444431	CTSC										29.61	0.962924	-0.67	1.36686
-1.28579	2.59324	CTSD										29.6	0.962926	-0.68	1.35858
-3.63872	2.32829	DCD										29.59	0.962928	-0.69	1.35062
-2.15702	0.809869	DDX17										29.58	0.962931	-0.7	1.34298
-0.860164	1.61828	DDX21										29.57	0.962933	-0.71	1.33563
0.119404	0.0135602	DDX3X;DDX3Y										29.56	0.962935	-0.72	1.32855
-3.13525	1.79748	DDX5										29.55	0.962938	-0.73	1.32174
4.45887	2.1198	DDX50										29.54	0.96294	-0.74	1.31517
-1.11905	0.734382	DHX15										29.53	0.962942	-0.75	1.30883
-1.40302	0.654144	DHX9										29.52	0.962945	-0.76	1.30272
-0.182078	0.150833	DSC1										29.51	0.962947	-0.77	1.29681
0.28431	0.400021	DSC3										29.5	0.962949	-0.78	1.29111
-0.556212	0.522192	DSG1										29.49	0.962952	-0.79	1.28559
1.1299	0.669016	DSP										29.48	0.962954	-0.8	1.28025
3.90062	1.34661	ECM1										29.47	0.962956	-0.81	1.27509
1.96064	0.391678	EEF1A1;EEF1A1P5;EEF1A2										29.46	0.962959	-0.82	1.27008
2.41193	0.686842	EEF2										29.45	0.962961	-0.83	1.26524
1.42721	0.261999	EFTUD2										29.44	0.962963	-0.84	1.26054
-2.94303	0.769615	EIF4A3										29.43	0.962966	-0.85	1.25598
-2.94088	1.85896	EIF4B										29.42	0.962968	-0.86	1.25155
5.76411	2.8671	EIF6										29.41	0.96297	-0.87	1.24726
2.99334	7.05282	ENO1										29.4	0.962973	-0.88	1.24309
1.61154	0.338381	EPPK1										29.39	0.962975	-0.89	1.23903
1.17368	0.289289	EPRS										29.38	0.962978	-0.9	1.23509
-1.12476	2.1109	ERH										29.37	0.96298	-0.91	1.23126
0.797771	1.12131	FABP5										29.36	0.962982	-0.92	1.22753
-2.95316	0.467399	FAM98A										29.35	0.962985	-0.93	1.22391
-6.55401	1.98453	FASN										29.34	0.962987	-0.94	1.22038
1.15159	0.176314	FAU										29.33	0.962989	-0.95	1.21694
-8.72587	2.58349	FLNA										29.32	0.962992	-0.96	1.21359
2.50628	2.12181	FOXP2										29.31	0.962994	-0.97	1.21032
-3.57798	1.8941	FUS;TAF15										29.3	0.962996	-0.98	1.20714
0.505138	0.619691	GAPDH										29.29	0.962999	-0.99	1.20403
0.158058	0.061519	GGCT										29.28	0.963001	-1	1.201
3.57928	2.47737	GGH										29.27	0.963004	-1.01	1.19805
2.39739	3.63054	GSDMA										29.26	0.963006	-1.02	1.19516
-0.523304	0.140322	H1FX										29.25	0.963008	-1.03	1.19235
0.117245	0.0311875	HACD3										29.24	0.963011	-1.04	1.1896
0.504522	0.741266	HAL										29.23	0.963013	-1.05	1.18691
1.49082	0.592568	HARS;HARS2										29.22	0.963015	-1.06	1.18428
-2.63175	2.05097	HBA1										29.21	0.963018	-1.07	1.18171
-0.408951	0.387815	HBB										29.2	0.96302	-1.08	1.1792
-5.03159	1.51569	HIST1H1C										29.19	0.963023	-1.09	1.17675
4.50731	0.698259	HIST1H1E										29.18	0.963025	-1.1	1.17435
3.20423	0.657764	HIST1H2AC;HIST3H2A;HIST1H2AB;HIST1H2AA;H2AFX										29.17	0.963027	-1.11	1.172
0.366125	0.0859114	HIST1H2AJ;HIST1H2AH;H2AFJ;HIST2H2AC;HIST2H2AA3;HIST1H2AD;HIST1H2AG										29.16	0.96303	-1.12	1.1697
1.09347	0.356472	HIST1H2BL;HIST1H2BM;HIST1H2BN;HIST1H2BH;HIST2H2BF;HIST1H2BC;HIST1H2BD;H2BFS;HIST1H2BK;HIST1H2BA										29.15	0.963032	-1.13	1.16745
1.25394	0.253036	HIST1H4A										29.14	0.963035	-1.14	1.16525
-3.3594	0.20357	HIST2H3A;HIST3H3;H3F3A;HIST1H3A;H3F3C										29.13	0.963037	-1.15	1.16309
2.96491	0.840221	HNRNPA1;HNRNPA1L2										29.12	0.963039	-1.16	1.16097
-0.477592	0.163623	HNRNPA2B1										29.11	0.963042	-1.17	1.1589
1.69142	0.243362	HNRNPC										29.1	0.963044	-1.18	1.15687
1.40584	0.196081	HNRNPH1										29.09	0.963046	-1.19	1.15488
-0.532042	1.25955	HNRNPK										29.08	0.963049	-1.2	1.15293
0.256215	0.178654	HNRNPL										29.07	0.963051	-1.21	1.15102
0.0138426	0.00352012	HNRNPM										29.06	0.963054	-1.22	1.14915
-0.0316219	0.203069	HNRNPU										29.05	0.963056	-1.23	1.14731
0.0764399	0.0306624	HSPA1A;HSPA1B										29.04	0.963059	-1.24	1.1455
1.3401	0.863929	HSPA5										29.03	0.963061	-1.25	1.14373
6.10923	1.34503	HSPA6;HSPA7										29.02	0.963063	-1.26	1.14199
1.11036	0.502591	HSPA8										29.01	0.963066	-1.27	1.14029
0.663941	0.453404	HSPB1										29	0.963068	-1.28	1.13861
-0.936816	0.214354	HSPD1										28.99	0.963071	-1.29	1.13696
2.93534	2.16897	IDE										28.98	0.963073	-1.3	1.13535
-1.26413	1.67298	IGHA2;IGHA1										28.97	0.963075	-1.31	1.13376
-0.795566	0.127385	IGHG1										28.96	0.963078	-1.32	1.1322
-5.79999	2.0451	IGKC										28.95	0.96308	-1.33	1.13067
-2.21885	0.186716	IGKV A18;IGKV2D-26;IGKV2D-29;IGKV2D-30;IGKV2D-28;IGKV2-40										28.94	0.963083	-1.34	1.12917
-0.419041	1.43611	IGLC1;IGLC6;IGLC7;IGLL5										28.93	0.963085	-1.35	1.12769
-1.98652	1.2017	ILF2										28.92	0.963088	-1.36	1.12623
-1.50449	1.49248	IMPA2										28.91	0.96309	-1.37	1.1248
1.56989	1.7878	JUP										28.9	0.963092	-1.38	1.12339
5.31738	1.29708	KHDRBS1										28.89	0.963095	-1.39	1.12201
6.11115	1.09073	KPRP										28.88	0.963097	-1.4	1.12065
0.992442	1.09197	KRT6B										28.87	0.9631	-1.41	1.11931
5.37311	1.64078	LAMP1										28.86	0.963102	-1.42	1.118
-4.89586	0.630946	LCN1P1;LCN1										28.85	0.963105	-1.43	1.1167
3.85794	0.387818	LGALS3										28.84	0.963107	-1.44	1.11543
0.319205	0.408739	LGALS7										28.83	0.963109	-1.45	1.11417
2.31247	0.818867	LMNA										28.82	0.963112	-1.46	1.11294
-1.35089	0.439405	LRPPRC										28.81	0.963114	-1.47	1.11172
1.63271	0.3152	LTF										28.8	0.963117	-1.48	1.11052
-0.748516	0.269042	LYZ										28.79	0.963119	-1.49	1.10934
-2.77826	4.88307	MATR3										28.78	0.963122	-1.5	1.10818
4.26952	1.5758	MDH2										28.77	0.963124	-1.51	1.10704
-0.812704	0.840864	MRPS27										28.76	0.963127	-1.52	1.10591
-5.04433	1.92886	MTERF3										28.75	0.963129	-1.53	1.1048
-9.73902	4.44264	MYO9B										28.74	0.963132	-1.54	1.10371
5.95201	2.53605	NCCRP1										28.73	0.963134	-1.55	1.10263
-0.520198	0.311786	NCL										28.72	0.963136	-1.56	1.10157
-1.25014	0.321324	NEU2										28.71	0.963139	-1.57	1.10052
1.80747	0.507618	NONO										28.7	0.963141	-1.58	1.09949
-3.70721	0.454829	NPM1										28.69	0.963144	-1.59	1.09847
-0.246654	0.208844	NUDT5										28.68	0.963146	-1.6	1.09747
1.12549	0.198634	OTUD4										28.67	0.963149	-1.61	1.09648
1.25913	0.197059	PABPC1										28.66	0.963151	-1.62	1.09551
-0.229834	0.441947	PARP1										28.65	0.963154	-1.63	1.09454
2.55974	0.979491	PCLO										28.64	0.963156	-1.64	1.0936
4.37249	1.57275	PGAM5										28.63	0.963159	-1.65	1.09266
2.46381	1.20409	PGK1										28.62	0.963161	-1.66	1.09174
-1.61284	1.25712	PHF5A										28.61	0.963164	-1.67	1.09083
-2.48079	2.55109	PIP										28.6	0.963166	-1.68	1.08993
1.21469	0.462508	PKM										28.59	0.963169	-1.69	1.08904
1.21567	2.48068	PKP1										28.58	0.963171	-1.7	1.08817
0.607981	1.39635	PLBD1										28.57	0.963174	-1.71	1.0873
-0.809366	0.531935	PLEC										28.56	0.963176	-1.72	1.08645
3.7589	1.80193	PNP										28.55	0.963179	-1.73	1.08561
0.867632	0.247627	POF1B										28.54	0.963181	-1.74	1.08478
17.1964	3.41014	PPIA										28.53	0.963184	-1.75	1.08396
-0.566968	0.402608	PPIL4										28.52	0.963186	-1.76	1.08315
-0.517624	0.281387	PRDX1										28.51	0.963189	-1.77	1.08235
0.0693169	0.100371	PRDX2										28.5	0.963191	-1.78	1.08156
-1.49798	0.518167	PRMT1										28.49	0.963194	-1.79	1.08079
-1.27867	0.693582	PRMT5										28.48	0.963196	-1.8	1.08002
-0.0673513	0.21772	PRPF19										28.47	0.963199	-1.81	1.07926
-4.60821	2.90387	PRPF8										28.46	0.963201	-1.82	1.0785
4.6267	2.07017	PSMA1										28.45	0.963204	-1.83	1.07776
4.0279	1.55399	PSMA6										28.44	0.963206	-1.84	1.07703
3.78123	1.69155	PSMA7;PSMA8										28.43	0.963209	-1.85	1.07631
2.72788	0.715364	PSMB5										28.42	0.963211	-1.86	1.07559
4.67526	1.56316	PSMB6										28.41	0.963214	-1.87	1.07488
3.78881	1.04979	RAB10;RAB1B;RAB1C;RAB13;RAB1A;RAB8B;RAB8A;RAB15										28.4	0.963216	-1.88	1.07418
0.0428429	0.105115	RAP1GAP										28.39	0.963219	-1.89	1.07349
-2.16253	1.85309	RBM10										28.38	0.963221	-1.9	1.07281
-0.51203	1.45588	RBM17										28.37	0.963224	-1.91	1.07214
3.10848	0.566806	RNASE7										28.36	0.963226	-1.92	1.07147
-1.43739	0.269535	RPL10										28.35	0.963229	-1.93	1.07081
-0.0127068	0.00216725	RPL10A										28.34	0.963231	-1.94	1.07016
2.12965	0.362539	RPL11										28.33	0.963234	-1.95	1.06951
1.96259	0.286195	RPL12										28.32	0.963237	-1.96	1.06888
1.77875	0.224575	RPL13										28.31	0.963239	-1.97	1.06825
1.29815	0.32951	RPL14										28.3	0.963242	-1.98	1.06762
3.88866	0.832373	RPL15										28.29	0.963244	-1.99	1.06701
-0.0518231	0.0281494	RPL18										28.28	0.963247	-2	1.0664
0.333674	0.18845	RPL21										28.27	0.963249	-2.01	1.0658
-2.53721	0.302998	RPL22										28.26	0.963252	-2.02	1.0652
-0.209377	0.0499156	RPL23										28.25	0.963254	-2.03	1.06461
1.5747	0.424944	RPL24										28.24	0.963257	-2.04	1.06403
1.79689	0.307236	RPL27										28.23	0.963259	-2.05	1.06345
-0.142142	0.0328172	RPL28										28.22	0.963262	-2.06	1.06288
-0.589066	0.265133	RPL3										28.21	0.963265	-2.07	1.06231
1.42038	0.317456	RPL30										28.2	0.963267	-2.08	1.06175
0.315981	0.0806504	RPL35A										28.19	0.96327	-2.09	1.0612
0.682309	0.103442	RPL4										28.18	0.963272	-2.1	1.06065
0.826762	0.492982	RPL5										28.17	0.963275	-2.11	1.06011
-1.60206	1.74242	RPL6										28.16	0.963277	-2.12	1.05958
-1.28589	3.08676	RPL7										28.15	0.96328	-2.13	1.05905
0.911393	0.484725	RPL7A										28.14	0.963282	-2.14	1.05852
2.41497	0.380693	RPL8										28.13	0.963285	-2.15	1.058
1.45398	0.318462	RPL9										28.12	0.963288	-2.16	1.05749
1.00542	0.188872	RPLP0;RPLP0P6										28.11	0.96329	-2.17	1.05698
1.09225	0.0892374	RPLP2										28.1	0.963293	-2.18	1.05647
-1.45677	0.211761	RPS10;RPS10P5										28.09	0.963295	-2.19	1.05597
1.11658	0.270918	RPS13										28.08	0.963298	-2.2	1.05548
0.759453	0.0845638	RPS14										28.07	0.9633	-2.21	1.05499
-0.950076	0.0998728	RPS15A										28.06	0.963303	-2.22	1.0545
-1.39674	0.382473	RPS16										28.05	0.963306	-2.23	1.05402
-0.348018	0.0588217	RPS18										28.04	0.963308	-2.24	1.05355
-2.52332	0.384935	RPS19										28.03	0.963311	-2.25	1.05308
-0.660812	0.136523	RPS2										28.02	0.963313	-2.26	1.05261
0.300559	0.036277	RPS20										28.01	0.963316	-2.27	1.05215
-0.5315	0.109178	RPS25										28	0.963319	-2.28	1.05169
0.143197	0.0867825	RPS27A;UBA52;UBB;UBC										27.99	0.963321	-2.29	1.05124
0.69968	0.101989	RPS3										27.98	0.963324	-2.3	1.05079
-0.944969	0.146762	RPS3A										27.97	0.963326	-2.31	1.05035
-0.736622	0.143852	RPS4X										27.96	0.963329	-2.32	1.04991
-1.51949	0.807191	RPS5										27.95	0.963332	-2.33	1.04947
-1.70044	0.239338	RPS6										27.94	0.963334	-2.34	1.04904
-0.527177	0.129522	RPS7										27.93	0.963337	-2.35	1.04861
0.601607	0.0710877	RPS8										27.92	0.963339	-2.36	1.04818
-0.776138	0.0687465	RPS9										27.91	0.963342	-2.37	1.04776
0.721885	0.211578	RRM1										27.9	0.963345	-2.38	1.04735
-0.502374	0.887067	RRP12										27.89	0.963347	-2.39	1.04693
0.000534058	0.000157542	S100A14										27.88	0.96335	-2.4	1.04653
4.98795	1.43316	S100A16										27.87	0.963352	-2.41	1.04612
-1.04675	1.21691	S100A7A;S100A7										27.86	0.963355	-2.42	1.04572
-2.90707	0.67926	S100A8										27.85	0.963358	-2.43	1.04532
-2.37106	1.13823	S100A9										27.84	0.96336	-2.44	1.04493
-1.01093	0.943147	SBSN										27.83	0.963363	-2.45	1.04453
1.08565	0.275537	SDR9C7										27.82	0.963366	-2.46	1.04415
4.65161	0.655164	SELENBP1										27.81	0.963368	-2.47	1.04376
-5.40366	2.31151	SEMG1										27.8	0.963371	-2.48	1.04338
-6.10334	3.79813	SEMG2										27.79	0.963373	-2.49	1.043
-1.40666	0.220721	SERPINA12										27.78	0.963376	-2.5	1.04263
0.51748	0.289528	SERPINB12										27.77	0.963379	-2.51	1.04226
0.379987	0.0671761	SERPINB3;SERPINB4										27.76	0.963381	-2.52	1.04189
-0.505056	1.59064	SERPINB7										27.75	0.963384	-2.53	1.04152
-1.88463	1.26874	SF3A1										27.74	0.963387	-2.54	1.04116
1.57963	2.13435	SF3A2										27.73	0.963389	-2.55	1.0408
3.46444	0.951419	SF3A3										27.72	0.963392	-2.56	1.04045
-2.3614	2.80991	SF3B1										27.71	0.963395	-2.57	1.04009
1.67087	0.248737	SF3B2										27.7	0.963397	-2.58	1.03974
-1.02878	1.50526	SF3B3										27.69	0.9634	-2.59	1.0394
-3.33342	0.63494	SF3B4										27.68	0.963403	-2.6	1.03905
3.45923	1.95278	SF3B5										27.67	0.963405	-2.61	1.03871
4.13542	0.29169	SFN										27.66	0.963408	-2.62	1.03837
1.85974	0.344125	SFPQ										27.65	0.96341	-2.63	1.03804
0.801622	0.393571	SLC25A5										27.64	0.963413	-2.64	1.0377
-6.01807	1.41262	SLC25A6;SLC25A4										27.63	0.963416	-2.65	1.03737
-3.03911	0.422371	SNRNP200										27.62	0.963418	-2.66	1.03705
-1.28942	0.880869	SNRPA1										27.61	0.963421	-2.67	1.03672
-0.749956	0.756508	SNRPD1										27.6	0.963424	-2.68	1.0364
-2.32432	1.07488	SNRPD2										27.59	0.963427	-2.69	1.03608
-1.77713	1.0665	SNRPD3										27.58	0.963429	-2.7	1.03576
-1.16097	1.06096	SNRPN;SNRPB										27.57	0.963432	-2.71	1.03545
7.04504	3.92599	SOS1										27.56	0.963435	-2.72	1.03513
-2.64603	0.499418	SRSF10										27.55	0.963437	-2.73	1.03482
-2.11476	1.01864	SRSF3										27.54	0.96344	-2.74	1.03452
-5.2537	1.37122	SRSF7										27.53	0.963443	-2.75	1.03421
3.68862	1.56835	SYPL1										27.52	0.963445	-2.76	1.03391
-1.83933	1.27145	TBC1D31										27.51	0.963448	-2.77	1.03361
-0.160913	0.102186	TCP1										27.5	0.963451	-2.78	1.03331
-0.571406	2.25849	TGM1										27.49	0.963453	-2.79	1.03301
0.55277	0.810402	TGM3										27.48	0.963456	-2.8	1.03272
-1.36945	1.10882	THRAP3										27.47	0.963459	-2.81	1.03243
1.83071	0.462784	TKT										27.46	0.963461	-2.82	1.03214
2.43425	1.80007	TPI1										27.45	0.963464	-2.83	1.03185
3.71433	2.37096	TRIM25										27.44	0.963467	-2.84	1.03157
0.0647573	0.0530503	TRIM5										27.43	0.96347	-2.85	1.03129
-1.42197	0.900959	TTC21B										27.42	0.963472	-2.86	1.03101
0.874432	0.093531	TUBA1B;TUBA1C;TUBA1A;TUBA3E;TUBA4A										27.41	0.963475	-2.87	1.03073
4.16438	0.607047	TUBB;TUBB4A;TUBB3										27.4	0.963478	-2.88	1.03045
6.43404	1.63017	TXN										27.39	0.96348	-2.89	1.03018
-0.63938	0.751289	U2SURP										27.38	0.963483	-2.9	1.0299
-0.682807	0.181699	VIM										27.37	0.963486	-2.91	1.02963
-3.40889	0.472099	WDR77										27.36	0.963488	-2.92	1.02937
1.61424	1.01914	XP32										27.35	0.963491	-2.93	1.0291
2.80263	0.677156	YOD1										27.34	0.963494	-2.94	1.02883
-2.68815	0.804087	ZC3HAV1										27.33	0.963497	-2.95	1.02857
												27.32	0.963499	-2.96	1.02831
												27.31	0.963502	-2.97	1.02805
												27.3	0.963505	-2.98	1.0278
												27.29	0.963508	-2.99	1.02754
												27.28	0.96351	-3	1.02729
												27.27	0.963513	-3.01	1.02704
												27.26	0.963516	-3.02	1.02679
												27.25	0.963519	-3.03	1.02654
												27.24	0.963521	-3.04	1.02629
												27.23	0.963524	-3.05	1.02605
												27.22	0.963527	-3.06	1.0258
												27.21	0.963529	-3.07	1.02556
												27.2	0.963532	-3.08	1.02532
												27.19	0.963535	-3.09	1.02509
												27.18	0.963538	-3.1	1.02485
												27.17	0.96354	-3.11	1.02461
												27.16	0.963543	-3.12	1.02438
												27.15	0.963546	-3.13	1.02415
												27.14	0.963549	-3.14	1.02392
												27.13	0.963552	-3.15	1.02369
												27.12	0.963554	-3.16	1.02347
												27.11	0.963557	-3.17	1.02324
												27.1	0.96356	-3.18	1.02302
												27.09	0.963563	-3.19	1.02279
												27.08	0.963565	-3.2	1.02257
												27.07	0.963568	-3.21	1.02235
												27.06	0.963571	-3.22	1.02214
												27.05	0.963574	-3.23	1.02192
												27.04	0.963576	-3.24	1.0217
												27.03	0.963579	-3.25	1.02149
												27.02	0.963582	-3.26	1.02128
												27.01	0.963585	-3.27	1.02107
												27	0.963588	-3.28	1.02086
												26.99	0.96359	-3.29	1.02065
												26.98	0.963593	-3.3	1.02044
												26.97	0.963596	-3.31	1.02024
												26.96	0.963599	-3.32	1.02003
												26.95	0.963602	-3.33	1.01983
												26.94	0.963604	-3.34	1.01963
												26.93	0.963607	-3.35	1.01943
												26.92	0.96361	-3.36	1.01923
												26.91	0.963613	-3.37	1.01903
												26.9	0.963616	-3.38	1.01883
												26.89	0.963618	-3.39	1.01864
												26.88	0.963621	-3.4	1.01844
												26.87	0.963624	-3.41	1.01825
												26.86	0.963627	-3.42	1.01806
												26.85	0.96363	-3.43	1.01787
												26.84	0.963633	-3.44	1.01768
												26.83	0.963635	-3.45	1.01749
												26.82	0.963638	-3.46	1.0173
												26.81	0.963641	-3.47	1.01712
												26.8	0.963644	-3.48	1.01693
												26.79	0.963647	-3.49	1.01675
												26.78	0.96365	-3.5	1.01657
												26.77	0.963652	-3.51	1.01639
												26.76	0.963655	-3.52	1.01621
												26.75	0.963658	-3.53	1.01603
												26.74	0.963661	-3.54	1.01585
												26.73	0.963664	-3.55	1.01567
												26.72	0.963667	-3.56	1.01549
												26.71	0.963669	-3.57	1.01532
												26.7	0.963672	-3.58	1.01514
												26.69	0.963675	-3.59	1.01497
												26.68	0.963678	-3.6	1.0148
												26.67	0.963681	-3.61	1.01463
												26.66	0.963684	-3.62	1.01446
												26.65	0.963687	-3.63	1.01429
												26.64	0.963689	-3.64	1.01412
												26.63	0.963692	-3.65	1.01395
												26.62	0.963695	-3.66	1.01379
												26.61	0.963698	-3.67	1.01362
												26.6	0.963701	-3.68	1.01346
												26.59	0.963704	-3.69	1.01329
												26.58	0.963707	-3.7	1.01313
												26.57	0.96371	-3.71	1.01297
												26.56	0.963712	-3.72	1.01281
												26.55	0.963715	-3.73	1.01265
												26.54	0.963718	-3.74	1.01249
												26.53	0.963721	-3.75	1.01233
												26.52	0.963724	-3.76	1.01218
												26.51	0.963727	-3.77	1.01202
												26.5	0.96373	-3.78	1.01186
												26.49	0.963733	-3.79	1.01171
												26.48	0.963736	-3.8	1.01156
												26.47	0.963739	-3.81	1.0114
												26.46	0.963741	-3.82	1.01125
												26.45	0.963744	-3.83	1.0111
												26.44	0.963747	-3.84	1.01095
												26.43	0.96375	-3.85	1.0108
												26.42	0.963753	-3.86	1.01065
												26.41	0.963756	-3.87	1.0105
												26.4	0.963759	-3.88	1.01036
												26.39	0.963762	-3.89	1.01021
												26.38	0.963765	-3.9	1.01007
												26.37	0.963768	-3.91	1.00992
												26.36	0.963771	-3.92	1.00978
												26.35	0.963774	-3.93	1.00963
												26.34	0.963776	-3.94	1.00949
												26.33	0.963779	-3.95	1.00935
												26.32	0.963782	-3.96	1.00921
												26.31	0.963785	-3.97	1.00907
												26.3	0.963788	-3.98	1.00893
												26.29	0.963791	-3.99	1.00879
												26.28	0.963794	-4	1.00865
												26.27	0.963797	-4.01	1.00852
												26.26	0.9638	-4.02	1.00838
												26.25	0.963803	-4.03	1.00824
												26.24	0.963806	-4.04	1.00811
												26.23	0.963809	-4.05	1.00797
												26.22	0.963812	-4.06	1.00784
												26.21	0.963815	-4.07	1.00771
												26.2	0.963818	-4.08	1.00758
												26.19	0.963821	-4.09	1.00744
												26.18	0.963824	-4.1	1.00731
												26.17	0.963827	-4.11	1.00718
												26.16	0.96383	-4.12	1.00705
												26.15	0.963833	-4.13	1.00692
												26.14	0.963836	-4.14	1.0068
												26.13	0.963839	-4.15	1.00667
												26.12	0.963842	-4.16	1.00654
												26.11	0.963845	-4.17	1.00641
												26.1	0.963848	-4.18	1.00629
												26.09	0.96385	-4.19	1.00616
												26.08	0.963853	-4.2	1.00604
												26.07	0.963857	-4.21	1.00592
												26.06	0.963859	-4.22	1.00579
												26.05	0.963862	-4.23	1.00567
												26.04	0.963866	-4.24	1.00555
												26.03	0.963868	-4.25	1.00543
												26.02	0.963871	-4.26	1.0053
												26.01	0.963875	-4.27	1.00518
												26	0.963877	-4.28	1.00506
												25.99	0.963881	-4.29	1.00495
												25.98	0.963884	-4.3	1.00483
												25.97	0.963887	-4.31	1.00471
												25.96	0.96389	-4.32	1.00459
												25.95	0.963893	-4.33	1.00447
												25.94	0.963896	-4.34	1.00436
												25.93	0.963899	-4.35	1.00424
												25.92	0.963902	-4.36	1.00413
												25.91	0.963905	-4.37	1.00401
												25.9	0.963908	-4.38	1.0039
												25.89	0.963911	-4.39	1.00379
												25.88	0.963914	-4.4	1.00367
												25.87	0.963917	-4.41	1.00356
												25.86	0.96392	-4.42	1.00345
												25.85	0.963923	-4.43	1.00334
												25.84	0.963926	-4.44	1.00323
												25.83	0.963929	-4.45	1.00312
												25.82	0.963932	-4.46	1.00301
												25.81	0.963935	-4.47	1.0029
												25.8	0.963938	-4.48	1.00279
												25.79	0.963941	-4.49	1.00268
												25.78	0.963944	-4.5	1.00257
												25.77	0.963947	-4.51	1.00246
												25.76	0.96395	-4.52	1.00236
												25.75	0.963954	-4.53	1.00225
												25.74	0.963957	-4.54	1.00215
												25.73	0.96396	-4.55	1.00204
												25.72	0.963963	-4.56	1.00193
												25.71	0.963966	-4.57	1.00183
												25.7	0.963969	-4.58	1.00173
												25.69	0.963972	-4.59	1.00162
												25.68	0.963975	-4.6	1.00152
												25.67	0.963978	-4.61	1.00142
												25.66	0.963981	-4.62	1.00132
												25.65	0.963984	-4.63	1.00121
												25.64	0.963987	-4.64	1.00111
												25.63	0.963991	-4.65	1.00101
												25.62	0.963994	-4.66	1.00091
												25.61	0.963997	-4.67	1.00081
												25.6	0.964	-4.68	1.00071
												25.59	0.964003	-4.69	1.00061
												25.58	0.964006	-4.7	1.00052
												25.57	0.964009	-4.71	1.00042
												25.56	0.964012	-4.72	1.00032
												25.55	0.964015	-4.73	1.00022
												25.54	0.964019	-4.74	1.00013
												25.53	0.964022	-4.75	1.00003
												25.52	0.964025	-4.76	0.999934
												25.51	0.964028	-4.77	0.999838
												25.5	0.964031	-4.78	0.999743
												25.49	0.964034	-4.79	0.999648
												25.48	0.964037	-4.8	0.999554
												25.47	0.96404	-4.81	0.99946
												25.46	0.964044	-4.82	0.999367
												25.45	0.964047	-4.83	0.999274
												25.44	0.96405	-4.84	0.999181
												25.43	0.964053	-4.85	0.999089
												25.42	0.964056	-4.86	0.998997
												25.41	0.964059	-4.87	0.998906
												25.4	0.964063	-4.88	0.998814
												25.39	0.964066	-4.89	0.998724
												25.38	0.964069	-4.9	0.998634
												25.37	0.964072	-4.91	0.998544
												25.36	0.964075	-4.92	0.998454
												25.35	0.964078	-4.93	0.998365
												25.34	0.964081	-4.94	0.998276
												25.33	0.964085	-4.95	0.998188
												25.32	0.964088	-4.96	0.9981
												25.31	0.964091	-4.97	0.998012
												25.3	0.964094	-4.98	0.997925
												25.29	0.964097	-4.99	0.997838
												25.28	0.964101	-5	0.997751
												25.27	0.964104	-5.01	0.997665
												25.26	0.964107	-5.02	0.997579
												25.25	0.96411	-5.03	0.997494
												25.24	0.964113	-5.04	0.997408
												25.23	0.964117	-5.05	0.997324
												25.22	0.96412	-5.06	0.997239
												25.21	0.964123	-5.07	0.997155
												25.2	0.964126	-5.08	0.997071
												25.19	0.964129	-5.09	0.996988
												25.18	0.964133	-5.1	0.996905
												25.17	0.964136	-5.11	0.996822
												25.16	0.964139	-5.12	0.99674
												25.15	0.964142	-5.13	0.996657
												25.14	0.964145	-5.14	0.996576
												25.13	0.964149	-5.15	0.996494
												25.12	0.964152	-5.16	0.996413
												25.11	0.964155	-5.17	0.996332
												25.1	0.964158	-5.18	0.996252
												25.09	0.964162	-5.19	0.996172
												25.08	0.964165	-5.2	0.996092
												25.07	0.964168	-5.21	0.996012
												25.06	0.964171	-5.22	0.995933
												25.05	0.964175	-5.23	0.995854
												25.04	0.964178	-5.24	0.995776
												25.03	0.964181	-5.25	0.995698
												25.02	0.964184	-5.26	0.99562
												25.01	0.964188	-5.27	0.995542
												25	0.964191	-5.28	0.995465
												24.99	0.964194	-5.29	0.995388
												24.98	0.964197	-5.3	0.995311
												24.97	0.964201	-5.31	0.995234
												24.96	0.964204	-5.32	0.995158
												24.95	0.964207	-5.33	0.995082
												24.94	0.96421	-5.34	0.995007
												24.93	0.964214	-5.35	0.994932
												24.92	0.964217	-5.36	0.994857
												24.91	0.96422	-5.37	0.994782
												24.9	0.964224	-5.38	0.994708
												24.89	0.964227	-5.39	0.994634
												24.88	0.96423	-5.4	0.99456
												24.87	0.964233	-5.41	0.994486
												24.86	0.964237	-5.42	0.994413
												24.85	0.96424	-5.43	0.99434
												24.84	0.964243	-5.44	0.994267
												24.83	0.964247	-5.45	0.994195
												24.82	0.96425	-5.46	0.994123
												24.81	0.964253	-5.47	0.994051
												24.8	0.964256	-5.48	0.993979
												24.79	0.96426	-5.49	0.993908
												24.78	0.964263	-5.5	0.993837
												24.77	0.964266	-5.51	0.993766
												24.76	0.96427	-5.52	0.993696
												24.75	0.964273	-5.53	0.993625
												24.74	0.964276	-5.54	0.993555
												24.73	0.96428	-5.55	0.993486
												24.72	0.964283	-5.56	0.993416
												24.71	0.964286	-5.57	0.993347
												24.7	0.96429	-5.58	0.993278
												24.69	0.964293	-5.59	0.993209
												24.68	0.964296	-5.6	0.993141
												24.67	0.9643	-5.61	0.993073
												24.66	0.964303	-5.62	0.993005
												24.65	0.964306	-5.63	0.992937
												24.64	0.96431	-5.64	0.992869
												24.63	0.964313	-5.65	0.992802
												24.62	0.964317	-5.66	0.992735
												24.61	0.96432	-5.67	0.992669
												24.6	0.964323	-5.68	0.992602
												24.59	0.964327	-5.69	0.992536
												24.58	0.96433	-5.7	0.99247
												24.57	0.964333	-5.71	0.992404
												24.56	0.964337	-5.72	0.992339
												24.55	0.96434	-5.73	0.992273
												24.54	0.964343	-5.74	0.992208
												24.53	0.964347	-5.75	0.992143
												24.52	0.96435	-5.76	0.992079
												24.51	0.964354	-5.77	0.992014
												24.5	0.964357	-5.78	0.99195
												24.49	0.96436	-5.79	0.991886
												24.48	0.964364	-5.8	0.991823
												24.47	0.964367	-5.81	0.991759
												24.46	0.964371	-5.82	0.991696
												24.45	0.964374	-5.83	0.991633
												24.44	0.964377	-5.84	0.99157
												24.43	0.964381	-5.85	0.991508
												24.42	0.964384	-5.86	0.991445
												24.41	0.964388	-5.87	0.991383
												24.4	0.964391	-5.88	0.991321
												24.39	0.964395	-5.89	0.99126
												24.38	0.964398	-5.9	0.991198
												24.37	0.964401	-5.91	0.991137
												24.36	0.964405	-5.92	0.991076
												24.35	0.964408	-5.93	0.991015
												24.34	0.964412	-5.94	0.990955
												24.33	0.964415	-5.95	0.990894
												24.32	0.964419	-5.96	0.990834
												24.31	0.964422	-5.97	0.990774
												24.3	0.964426	-5.98	0.990714
												24.29	0.964429	-5.99	0.990655
												24.28	0.964432	-6	0.990595
												24.27	0.964436	-6.01	0.990536
												24.26	0.964439	-6.02	0.990477
												24.25	0.964443	-6.03	0.990418
												24.24	0.964446	-6.04	0.99036
												24.23	0.96445	-6.05	0.990301
												24.22	0.964453	-6.06	0.990243
												24.21	0.964457	-6.07	0.990185
												24.2	0.96446	-6.08	0.990128
												24.19	0.964464	-6.09	0.99007
												24.18	0.964467	-6.1	0.990013
												24.17	0.964471	-6.11	0.989955
												24.16	0.964474	-6.12	0.989898
												24.15	0.964478	-6.13	0.989842
												24.14	0.964481	-6.14	0.989785
												24.13	0.964485	-6.15	0.989729
												24.12	0.964488	-6.16	0.989672
												24.11	0.964492	-6.17	0.989616
												24.1	0.964495	-6.18	0.989561
												24.09	0.964499	-6.19	0.989505
												24.08	0.964502	-6.2	0.989449
												24.07	0.964506	-6.21	0.989394
												24.06	0.964509	-6.22	0.989339
												24.05	0.964513	-6.23	0.989284
												24.04	0.964516	-6.24	0.989229
												24.03	0.96452	-6.25	0.989175
												24.02	0.964523	-6.26	0.98912
												24.01	0.964527	-6.27	0.989066
												24	0.96453	-6.28	0.989012
												23.99	0.964534	-6.29	0.988958
												23.98	0.964537	-6.3	0.988904
												23.97	0.964541	-6.31	0.988851
												23.96	0.964545	-6.32	0.988798
												23.95	0.964548	-6.33	0.988744
												23.94	0.964552	-6.34	0.988692
												23.93	0.964555	-6.35	0.988639
												23.92	0.964559	-6.36	0.988586
												23.91	0.964562	-6.37	0.988534
												23.9	0.964566	-6.38	0.988481
												23.89	0.964569	-6.39	0.988429
												23.88	0.964573	-6.4	0.988377
												23.87	0.964577	-6.41	0.988325
												23.86	0.96458	-6.42	0.988274
												23.85	0.964584	-6.43	0.988222
												23.84	0.964587	-6.44	0.988171
												23.83	0.964591	-6.45	0.98812
												23.82	0.964594	-6.46	0.988069
												23.81	0.964598	-6.47	0.988018
												23.8	0.964602	-6.48	0.987967
												23.79	0.964605	-6.49	0.987917
												23.78	0.964609	-6.5	0.987866
												23.77	0.964612	-6.51	0.987816
												23.76	0.964616	-6.52	0.987766
												23.75	0.96462	-6.53	0.987716
												23.74	0.964623	-6.54	0.987667
												23.73	0.964627	-6.55	0.987617
												23.72	0.964631	-6.56	0.987568
												23.71	0.964634	-6.57	0.987519
												23.7	0.964638	-6.58	0.987469
												23.69	0.964641	-6.59	0.98742
												23.68	0.964645	-6.6	0.987372
												23.67	0.964649	-6.61	0.987323
												23.66	0.964652	-6.62	0.987275
												23.65	0.964656	-6.63	0.987226
												23.64	0.96466	-6.64	0.987178
												23.63	0.964663	-6.65	0.98713
												23.62	0.964667	-6.66	0.987082
												23.61	0.964671	-6.67	0.987034
												23.6	0.964674	-6.68	0.986987
												23.59	0.964678	-6.69	0.986939
												23.58	0.964682	-6.7	0.986892
												23.57	0.964685	-6.71	0.986845
												23.56	0.964689	-6.72	0.986798
												23.55	0.964693	-6.73	0.986751
												23.54	0.964696	-6.74	0.986704
												23.53	0.9647	-6.75	0.986658
												23.52	0.964704	-6.76	0.986611
												23.51	0.964707	-6.77	0.986565
												23.5	0.964711	-6.78	0.986519
												23.49	0.964715	-6.79	0.986473
												23.48	0.964718	-6.8	0.986427
												23.47	0.964722	-6.81	0.986381
												23.46	0.964726	-6.82	0.986336
												23.45	0.96473	-6.83	0.98629
												23.44	0.964733	-6.84	0.986245
												23.43	0.964737	-6.85	0.9862
												23.42	0.964741	-6.86	0.986155
												23.41	0.964744	-6.87	0.98611
												23.4	0.964748	-6.88	0.986065
												23.39	0.964752	-6.89	0.98602
												23.38	0.964756	-6.9	0.985976
												23.37	0.964759	-6.91	0.985931
												23.36	0.964763	-6.92	0.985887
												23.35	0.964767	-6.93	0.985843
												23.34	0.96477	-6.94	0.985799
												23.33	0.964774	-6.95	0.985755
												23.32	0.964778	-6.96	0.985711
												23.31	0.964782	-6.97	0.985668
												23.3	0.964786	-6.98	0.985624
												23.29	0.964789	-6.99	0.985581
												23.28	0.964793	-7	0.985538
												23.27	0.964797	-7.01	0.985495
												23.26	0.964801	-7.02	0.985452
												23.25	0.964804	-7.03	0.985409
												23.24	0.964808	-7.04	0.985366
												23.23	0.964812	-7.05	0.985324
												23.22	0.964816	-7.06	0.985281
												23.21	0.964819	-7.07	0.985239
												23.2	0.964823	-7.08	0.985197
												23.19	0.964827	-7.09	0.985154
												23.18	0.964831	-7.1	0.985112
												23.17	0.964835	-7.11	0.985071
												23.16	0.964838	-7.12	0.985029
												23.15	0.964842	-7.13	0.984987
												23.14	0.964846	-7.14	0.984946
												23.13	0.96485	-7.15	0.984904
												23.12	0.964854	-7.16	0.984863
												23.11	0.964857	-7.17	0.984822
												23.1	0.964861	-7.18	0.984781
												23.09	0.964865	-7.19	0.98474
												23.08	0.964869	-7.2	0.984699
												23.07	0.964873	-7.21	0.984659
												23.06	0.964877	-7.22	0.984618
												23.05	0.96488	-7.23	0.984578
												23.04	0.964884	-7.24	0.984537
												23.03	0.964888	-7.25	0.984497
												23.02	0.964892	-7.26	0.984457
												23.01	0.964896	-7.27	0.984417
												23	0.9649	-7.28	0.984377
												22.99	0.964904	-7.29	0.984337
												22.98	0.964907	-7.3	0.984298
												22.97	0.964911	-7.31	0.984258
												22.96	0.964915	-7.32	0.984219
												22.95	0.964919	-7.33	0.984179
												22.94	0.964923	-7.34	0.98414
												22.93	0.964927	-7.35	0.984101
												22.92	0.964931	-7.36	0.984062
												22.91	0.964934	-7.37	0.984023
												22.9	0.964938	-7.38	0.983984
												22.89	0.964942	-7.39	0.983946
												22.88	0.964946	-7.4	0.983907
												22.87	0.96495	-7.41	0.983869
												22.86	0.964954	-7.42	0.98383
												22.85	0.964958	-7.43	0.983792
												22.84	0.964962	-7.44	0.983754
												22.83	0.964966	-7.45	0.983716
												22.82	0.96497	-7.46	0.983678
												22.81	0.964974	-7.47	0.98364
												22.8	0.964977	-7.48	0.983602
												22.79	0.964981	-7.49	0.983565
												22.78	0.964985	-7.5	0.983527
												22.77	0.964989	-7.51	0.98349
												22.76	0.964993	-7.52	0.983453
												22.75	0.964997	-7.53	0.983415
												22.74	0.965001	-7.54	0.983378
												22.73	0.965005	-7.55	0.983341
												22.72	0.965009	-7.56	0.983304
												22.71	0.965013	-7.57	0.983267
												22.7	0.965017	-7.58	0.983231
												22.69	0.965021	-7.59	0.983194
												22.68	0.965025	-7.6	0.983158
												22.67	0.965029	-7.61	0.983121
												22.66	0.965033	-7.62	0.983085
												22.65	0.965037	-7.63	0.983049
												22.64	0.965041	-7.64	0.983013
												22.63	0.965045	-7.65	0.982977
												22.62	0.965049	-7.66	0.982941
												22.61	0.965053	-7.67	0.982905
												22.6	0.965057	-7.68	0.982869
												22.59	0.965061	-7.69	0.982833
												22.58	0.965065	-7.7	0.982798
												22.57	0.965069	-7.71	0.982762
												22.56	0.965073	-7.72	0.982727
												22.55	0.965077	-7.73	0.982692
												22.54	0.965081	-7.74	0.982657
												22.53	0.965085	-7.75	0.982622
												22.52	0.965089	-7.76	0.982587
												22.51	0.965093	-7.77	0.982552
												22.5	0.965097	-7.78	0.982517
												22.49	0.965101	-7.79	0.982482
												22.48	0.965105	-7.8	0.982448
												22.47	0.965109	-7.81	0.982413
												22.46	0.965113	-7.82	0.982379
												22.45	0.965117	-7.83	0.982344
												22.44	0.965121	-7.84	0.98231
												22.43	0.965125	-7.85	0.982276
												22.42	0.965129	-7.86	0.982242
												22.41	0.965133	-7.87	0.982208
												22.4	0.965137	-7.88	0.982174
												22.39	0.965141	-7.89	0.98214
												22.38	0.965145	-7.9	0.982106
												22.37	0.965149	-7.91	0.982073
												22.36	0.965154	-7.92	0.982039
												22.35	0.965158	-7.93	0.982006
												22.34	0.965162	-7.94	0.981972
												22.33	0.965166	-7.95	0.981939
												22.32	0.96517	-7.96	0.981906
												22.31	0.965174	-7.97	0.981873
												22.3	0.965178	-7.98	0.98184
												22.29	0.965182	-7.99	0.981807
												22.28	0.965186	-8	0.981774
												22.27	0.96519	-8.01	0.981741
												22.26	0.965195	-8.02	0.981708
												22.25	0.965199	-8.03	0.981676
												22.24	0.965203	-8.04	0.981643
												22.23	0.965207	-8.05	0.981611
												22.22	0.965211	-8.06	0.981578
												22.21	0.965215	-8.07	0.981546
												22.2	0.965219	-8.08	0.981514
												22.19	0.965223	-8.09	0.981482
												22.18	0.965228	-8.1	0.98145
												22.17	0.965232	-8.11	0.981418
												22.16	0.965236	-8.12	0.981386
												22.15	0.96524	-8.13	0.981354
												22.14	0.965244	-8.14	0.981322
												22.13	0.965248	-8.15	0.981291
												22.12	0.965253	-8.16	0.981259
												22.11	0.965257	-8.17	0.981228
												22.1	0.965261	-8.18	0.981196
												22.09	0.965265	-8.19	0.981165
												22.08	0.965269	-8.2	0.981134
												22.07	0.965273	-8.21	0.981102
												22.06	0.965278	-8.22	0.981071
												22.05	0.965282	-8.23	0.98104
												22.04	0.965286	-8.24	0.981009
												22.03	0.96529	-8.25	0.980979
												22.02	0.965294	-8.26	0.980948
												22.01	0.965299	-8.27	0.980917
												22	0.965303	-8.28	0.980886
												21.99	0.965307	-8.29	0.980856
												21.98	0.965311	-8.3	0.980825
												21.97	0.965316	-8.31	0.980795
												21.96	0.96532	-8.32	0.980765
												21.95	0.965324	-8.33	0.980734
												21.94	0.965328	-8.34	0.980704
												21.93	0.965332	-8.35	0.980674
												21.92	0.965337	-8.36	0.980644
												21.91	0.965341	-8.37	0.980614
												21.9	0.965345	-8.38	0.980584
												21.89	0.965349	-8.39	0.980554
												21.88	0.965354	-8.4	0.980525
												21.87	0.965358	-8.41	0.980495
												21.86	0.965362	-8.42	0.980465
												21.85	0.965367	-8.43	0.980436
												21.84	0.965371	-8.44	0.980406
												21.83	0.965375	-8.45	0.980377
												21.82	0.965379	-8.46	0.980348
												21.81	0.965384	-8.47	0.980318
												21.8	0.965388	-8.48	0.980289
												21.79	0.965392	-8.49	0.98026
												21.78	0.965397	-8.5	0.980231
												21.77	0.965401	-8.51	0.980202
												21.76	0.965405	-8.52	0.980173
												21.75	0.965409	-8.53	0.980144
												21.74	0.965414	-8.54	0.980116
												21.73	0.965418	-8.55	0.980087
												21.72	0.965422	-8.56	0.980058
												21.71	0.965427	-8.57	0.98003
												21.7	0.965431	-8.58	0.980001
												21.69	0.965435	-8.59	0.979973
												21.68	0.96544	-8.6	0.979945
												21.67	0.965444	-8.61	0.979916
												21.66	0.965448	-8.62	0.979888
												21.65	0.965453	-8.63	0.97986
												21.64	0.965457	-8.64	0.979832
												21.63	0.965462	-8.65	0.979804
												21.62	0.965466	-8.66	0.979776
												21.61	0.96547	-8.67	0.979748
												21.6	0.965475	-8.68	0.97972
												21.59	0.965479	-8.69	0.979692
												21.58	0.965483	-8.7	0.979665
												21.57	0.965488	-8.71	0.979637
												21.56	0.965492	-8.72	0.979609
												21.55	0.965497	-8.73	0.979582
												21.54	0.965501	-8.74	0.979555
												21.53	0.965505	-8.75	0.979527
												21.52	0.96551	-8.76	0.9795
												21.51	0.965514	-8.77	0.979473
												21.5	0.965519	-8.78	0.979446
												21.49	0.965523	-8.79	0.979418
												21.48	0.965527	-8.8	0.979391
												21.47	0.965532	-8.81	0.979364
												21.46	0.965536	-8.82	0.979337
												21.45	0.965541	-8.83	0.979311
												21.44	0.965545	-8.84	0.979284
												21.43	0.96555	-8.85	0.979257
												21.42	0.965554	-8.86	0.97923
												21.41	0.965559	-8.87	0.979204
												21.4	0.965563	-8.88	0.979177
												21.39	0.965567	-8.89	0.979151
												21.38	0.965572	-8.9	0.979124
												21.37	0.965576	-8.91	0.979098
												21.36	0.965581	-8.92	0.979072
												21.35	0.965585	-8.93	0.979045
												21.34	0.96559	-8.94	0.979019
												21.33	0.965594	-8.95	0.978993
												21.32	0.965599	-8.96	0.978967
												21.31	0.965603	-8.97	0.978941
												21.3	0.965608	-8.98	0.978915
												21.29	0.965612	-8.99	0.978889
												21.28	0.965617	-9	0.978863
												21.27	0.965621	-9.01	0.978837
												21.26	0.965626	-9.02	0.978812
												21.25	0.96563	-9.03	0.978786
												21.24	0.965635	-9.04	0.978761
												21.23	0.965639	-9.05	0.978735
												21.22	0.965644	-9.06	0.978709
												21.21	0.965648	-9.07	0.978684
												21.2	0.965653	-9.08	0.978659
												21.19	0.965658	-9.09	0.978633
												21.18	0.965662	-9.1	0.978608
												21.17	0.965667	-9.11	0.978583
												21.16	0.965671	-9.12	0.978558
												21.15	0.965676	-9.13	0.978533
												21.14	0.96568	-9.14	0.978508
												21.13	0.965685	-9.15	0.978483
												21.12	0.965689	-9.16	0.978458
												21.11	0.965694	-9.17	0.978433
												21.1	0.965699	-9.18	0.978408
												21.09	0.965703	-9.19	0.978383
												21.08	0.965708	-9.2	0.978359
												21.07	0.965712	-9.21	0.978334
												21.06	0.965717	-9.22	0.978309
												21.05	0.965722	-9.23	0.978285
												21.04	0.965726	-9.24	0.97826
												21.03	0.965731	-9.25	0.978236
												21.02	0.965735	-9.26	0.978212
												21.01	0.96574	-9.27	0.978187
												21	0.965745	-9.28	0.978163
												20.99	0.965749	-9.29	0.978139
												20.98	0.965754	-9.3	0.978115
												20.97	0.965759	-9.31	0.97809
												20.96	0.965763	-9.32	0.978066
												20.95	0.965768	-9.33	0.978042
												20.94	0.965773	-9.34	0.978018
												20.93	0.965777	-9.35	0.977995
												20.92	0.965782	-9.36	0.977971
												20.91	0.965787	-9.37	0.977947
												20.9	0.965791	-9.38	0.977923
												20.89	0.965796	-9.39	0.977899
												20.88	0.965801	-9.4	0.977876
												20.87	0.965805	-9.41	0.977852
												20.86	0.96581	-9.42	0.977829
												20.85	0.965815	-9.43	0.977805
												20.84	0.965819	-9.44	0.977782
												20.83	0.965824	-9.45	0.977758
												20.82	0.965829	-9.46	0.977735
												20.81	0.965834	-9.47	0.977712
												20.8	0.965838	-9.48	0.977689
												20.79	0.965843	-9.49	0.977665
												20.78	0.965848	-9.5	0.977642
												20.77	0.965852	-9.51	0.977619
												20.76	0.965857	-9.52	0.977596
												20.75	0.965862	-9.53	0.977573
												20.74	0.965867	-9.54	0.97755
												20.73	0.965871	-9.55	0.977527
												20.72	0.965876	-9.56	0.977504
												20.71	0.965881	-9.57	0.977482
												20.7	0.965886	-9.58	0.977459
												20.69	0.96589	-9.59	0.977436
												20.68	0.965895	-9.6	0.977414
												20.67	0.9659	-9.61	0.977391
												20.66	0.965905	-9.62	0.977368
												20.65	0.96591	-9.63	0.977346
												20.64	0.965914	-9.64	0.977323
												20.63	0.965919	-9.65	0.977301
												20.62	0.965924	-9.66	0.977279
												20.61	0.965929	-9.67	0.977256
												20.6	0.965934	-9.68	0.977234
												20.59	0.965938	-9.69	0.977212
												20.58	0.965943	-9.7	0.97719
												20.57	0.965948	-9.71	0.977168
												20.56	0.965953	-9.72	0.977145
												20.55	0.965958	-9.73	0.977123
												20.54	0.965963	-9.74	0.977102
												20.53	0.965967	-9.75	0.97708
												20.52	0.965972	-9.76	0.977058
												20.51	0.965977	-9.77	0.977036
												20.5	0.965982	-9.78	0.977014
												20.49	0.965987	-9.79	0.976992
												20.48	0.965992	-9.8	0.97697
												20.47	0.965997	-9.81	0.976949
												20.46	0.966001	-9.82	0.976927
												20.45	0.966006	-9.83	0.976906
												20.44	0.966011	-9.84	0.976884
												20.43	0.966016	-9.85	0.976863
												20.42	0.966021	-9.86	0.976841
												20.41	0.966026	-9.87	0.97682
												20.4	0.966031	-9.88	0.976798
												20.39	0.966036	-9.89	0.976777
												20.38	0.966041	-9.9	0.976756
												20.37	0.966046	-9.91	0.976735
												20.36	0.966051	-9.92	0.976713
												20.35	0.966055	-9.93	0.976692
												20.34	0.96606	-9.94	0.976671
												20.33	0.966065	-9.95	0.97665
												20.32	0.96607	-9.96	0.976629
												20.31	0.966075	-9.97	0.976608
												20.3	0.96608	-9.98	0.976587
												20.29	0.966085	-9.99	0.976566
												20.28	0.96609	-10	0.976546
												20.27	0.966095	-10.01	0.976525
												20.26	0.9661	-10.02	0.976504
												20.25	0.966105	-10.03	0.976483
												20.24	0.96611	-10.04	0.976463
												20.23	0.966115	-10.05	0.976442
												20.22	0.96612	-10.06	0.976421
												20.21	0.966125	-10.07	0.976401
												20.2	0.96613	-10.08	0.97638
												20.19	0.966135	-10.09	0.97636
												20.18	0.96614	-10.1	0.976339
												20.17	0.966145	-10.11	0.976319
												20.16	0.96615	-10.12	0.976299
												20.15	0.966155	-10.13	0.976278
												20.14	0.96616	-10.14	0.976258
												20.13	0.966165	-10.15	0.976238
												20.12	0.96617	-10.16	0.976218
												20.11	0.966175	-10.17	0.976198
												20.1	0.96618	-10.18	0.976178
												20.09	0.966185	-10.19	0.976157
												20.08	0.966191	-10.2	0.976137
												20.07	0.966196	-10.21	0.976117
												20.06	0.966201	-10.22	0.976098
												20.05	0.966206	-10.23	0.976078
												20.04	0.966211	-10.24	0.976058
												20.03	0.966216	-10.25	0.976038
												20.02	0.966221	-10.26	0.976018
												20.01	0.966226	-10.27	0.975998
												20	0.966231	-10.28	0.975979
												19.99	0.966236	-10.29	0.975959
												19.98	0.966241	-10.3	0.97594
												19.97	0.966247	-10.31	0.97592
												19.96	0.966252	-10.32	0.9759
												19.95	0.966257	-10.33	0.975881
												19.94	0.966262	-10.34	0.975861
												19.93	0.966267	-10.35	0.975842
												19.92	0.966272	-10.36	0.975823
												19.91	0.966277	-10.37	0.975803
												19.9	0.966283	-10.38	0.975784
												19.89	0.966288	-10.39	0.975765
												19.88	0.966293	-10.4	0.975745
												19.87	0.966298	-10.41	0.975726
												19.86	0.966303	-10.42	0.975707
												19.85	0.966308	-10.43	0.975688
												19.84	0.966314	-10.44	0.975669
												19.83	0.966319	-10.45	0.97565
												19.82	0.966324	-10.46	0.975631
												19.81	0.966329	-10.47	0.975612
												19.8	0.966334	-10.48	0.975593
												19.79	0.96634	-10.49	0.975574
												19.78	0.966345	-10.5	0.975555
												19.77	0.96635	-10.51	0.975536
												19.76	0.966355	-10.52	0.975517
												19.75	0.966361	-10.53	0.975499
												19.74	0.966366	-10.54	0.97548
												19.73	0.966371	-10.55	0.975461
												19.72	0.966376	-10.56	0.975443
												19.71	0.966382	-10.57	0.975424
												19.7	0.966387	-10.58	0.975405
												19.69	0.966392	-10.59	0.975387
												19.68	0.966397	-10.6	0.975368
												19.67	0.966403	-10.61	0.97535
												19.66	0.966408	-10.62	0.975331
												19.65	0.966413	-10.63	0.975313
												19.64	0.966419	-10.64	0.975295
												19.63	0.966424	-10.65	0.975276
												19.62	0.966429	-10.66	0.975258
												19.61	0.966435	-10.67	0.97524
												19.6	0.96644	-10.68	0.975222
												19.59	0.966445	-10.69	0.975203
												19.58	0.966451	-10.7	0.975185
												19.57	0.966456	-10.71	0.975167
												19.56	0.966461	-10.72	0.975149
												19.55	0.966467	-10.73	0.975131
												19.54	0.966472	-10.74	0.975113
												19.53	0.966477	-10.75	0.975095
												19.52	0.966483	-10.76	0.975077
												19.51	0.966488	-10.77	0.975059
												19.5	0.966493	-10.78	0.975041
												19.49	0.966499	-10.79	0.975023
												19.48	0.966504	-10.8	0.975006
												19.47	0.96651	-10.81	0.974988
												19.46	0.966515	-10.82	0.97497
												19.45	0.96652	-10.83	0.974952
												19.44	0.966526	-10.84	0.974935
												19.43	0.966531	-10.85	0.974917
												19.42	0.966537	-10.86	0.974899
												19.41	0.966542	-10.87	0.974882
												19.4	0.966547	-10.88	0.974864
												19.39	0.966553	-10.89	0.974847
												19.38	0.966558	-10.9	0.974829
												19.37	0.966564	-10.91	0.974812
												19.36	0.966569	-10.92	0.974794
												19.35	0.966575	-10.93	0.974777
												19.34	0.96658	-10.94	0.97476
												19.33	0.966586	-10.95	0.974742
												19.32	0.966591	-10.96	0.974725
												19.31	0.966597	-10.97	0.974708
												19.3	0.966602	-10.98	0.97469
												19.29	0.966608	-10.99	0.974673
												19.28	0.966613	-11	0.974656
												19.27	0.966619	-11.01	0.974639
												19.26	0.966624	-11.02	0.974622
												19.25	0.96663	-11.03	0.974605
												19.24	0.966635	-11.04	0.974588
												19.23	0.966641	-11.05	0.974571
												19.22	0.966646	-11.06	0.974554
												19.21	0.966652	-11.07	0.974537
												19.2	0.966657	-11.08	0.97452
												19.19	0.966663	-11.09	0.974503
												19.18	0.966668	-11.1	0.974486
												19.17	0.966674	-11.11	0.974469
												19.16	0.96668	-11.12	0.974453
												19.15	0.966685	-11.13	0.974436
												19.14	0.966691	-11.14	0.974419
												19.13	0.966696	-11.15	0.974402
												19.12	0.966702	-11.16	0.974386
												19.11	0.966707	-11.17	0.974369
												19.1	0.966713	-11.18	0.974353
												19.09	0.966719	-11.19	0.974336
												19.08	0.966724	-11.2	0.974319
												19.07	0.96673	-11.21	0.974303
												19.06	0.966736	-11.22	0.974286
												19.05	0.966741	-11.23	0.97427
												19.04	0.966747	-11.24	0.974254
												19.03	0.966752	-11.25	0.974237
												19.02	0.966758	-11.26	0.974221
												19.01	0.966764	-11.27	0.974204
												19	0.966769	-11.28	0.974188
												18.99	0.966775	-11.29	0.974172
												18.98	0.966781	-11.3	0.974156
												18.97	0.966786	-11.31	0.974139
												18.96	0.966792	-11.32	0.974123
												18.95	0.966798	-11.33	0.974107
												18.94	0.966804	-11.34	0.974091
												18.93	0.966809	-11.35	0.974075
												18.92	0.966815	-11.36	0.974059
												18.91	0.966821	-11.37	0.974043
												18.9	0.966826	-11.38	0.974027
												18.89	0.966832	-11.39	0.974011
												18.88	0.966838	-11.4	0.973995
												18.87	0.966844	-11.41	0.973979
												18.86	0.966849	-11.42	0.973963
												18.85	0.966855	-11.43	0.973947
												18.84	0.966861	-11.44	0.973931
												18.83	0.966867	-11.45	0.973915
												18.82	0.966872	-11.46	0.9739
												18.81	0.966878	-11.47	0.973884
												18.8	0.966884	-11.48	0.973868
												18.79	0.96689	-11.49	0.973852
												18.78	0.966896	-11.5	0.973837
												18.77	0.966901	-11.51	0.973821
												18.76	0.966907	-11.52	0.973805
												18.75	0.966913	-11.53	0.97379
												18.74	0.966919	-11.54	0.973774
												18.73	0.966925	-11.55	0.973759
												18.72	0.966931	-11.56	0.973743
												18.71	0.966936	-11.57	0.973728
												18.7	0.966942	-11.58	0.973712
												18.69	0.966948	-11.59	0.973697
												18.68	0.966954	-11.6	0.973681
												18.67	0.96696	-11.61	0.973666
												18.66	0.966966	-11.62	0.973651
												18.65	0.966972	-11.63	0.973635
												18.64	0.966977	-11.64	0.97362
												18.63	0.966983	-11.65	0.973605
												18.62	0.966989	-11.66	0.973589
												18.61	0.966995	-11.67	0.973574
												18.6	0.967001	-11.68	0.973559
												18.59	0.967007	-11.69	0.973544
												18.58	0.967013	-11.7	0.973529
												18.57	0.967019	-11.71	0.973514
												18.56	0.967025	-11.72	0.973499
												18.55	0.967031	-11.73	0.973484
												18.54	0.967037	-11.74	0.973468
												18.53	0.967043	-11.75	0.973453
												18.52	0.967049	-11.76	0.973439
												18.51	0.967055	-11.77	0.973424
												18.5	0.967061	-11.78	0.973409
												18.49	0.967067	-11.79	0.973394
												18.48	0.967072	-11.8	0.973379
												18.47	0.967079	-11.81	0.973364
												18.46	0.967085	-11.82	0.973349
												18.45	0.967091	-11.83	0.973334
												18.44	0.967097	-11.84	0.97332
												18.43	0.967103	-11.85	0.973305
												18.42	0.967109	-11.86	0.97329
												18.41	0.967115	-11.87	0.973275
												18.4	0.967121	-11.88	0.973261
												18.39	0.967127	-11.89	0.973246
												18.38	0.967133	-11.9	0.973231
												18.37	0.967139	-11.91	0.973217
												18.36	0.967145	-11.92	0.973202
												18.35	0.967151	-11.93	0.973188
												18.34	0.967157	-11.94	0.973173
												18.33	0.967163	-11.95	0.973159
												18.32	0.967169	-11.96	0.973144
												18.31	0.967175	-11.97	0.97313
												18.3	0.967182	-11.98	0.973115
												18.29	0.967188	-11.99	0.973101
												18.28	0.967194	-12	0.973086
												18.27	0.9672	-12.01	0.973072
												18.26	0.967206	-12.02	0.973058
												18.25	0.967212	-12.03	0.973044
												18.24	0.967218	-12.04	0.973029
												18.23	0.967224	-12.05	0.973015
												18.22	0.967231	-12.06	0.973001
												18.21	0.967237	-12.07	0.972987
												18.2	0.967243	-12.08	0.972972
												18.19	0.967249	-12.09	0.972958
												18.18	0.967255	-12.1	0.972944
												18.17	0.967262	-12.11	0.97293
												18.16	0.967268	-12.12	0.972916
												18.15	0.967274	-12.13	0.972902
												18.14	0.96728	-12.14	0.972888
												18.13	0.967286	-12.15	0.972874
												18.12	0.967293	-12.16	0.97286
												18.11	0.967299	-12.17	0.972846
												18.1	0.967305	-12.18	0.972832
												18.09	0.967311	-12.19	0.972818
												18.08	0.967318	-12.2	0.972804
												18.07	0.967324	-12.21	0.97279
												18.06	0.96733	-12.22	0.972776
												18.05	0.967336	-12.23	0.972762
												18.04	0.967343	-12.24	0.972749
												18.03	0.967349	-12.25	0.972735
												18.02	0.967355	-12.26	0.972721
												18.01	0.967362	-12.27	0.972707
												18	0.967368	-12.28	0.972694
												17.99	0.967374	-12.29	0.97268
												17.98	0.967381	-12.3	0.972666
												17.97	0.967387	-12.31	0.972652
												17.96	0.967393	-12.32	0.972639
												17.95	0.9674	-12.33	0.972625
												17.94	0.967406	-12.34	0.972612
												17.93	0.967412	-12.35	0.972598
												17.92	0.967419	-12.36	0.972584
												17.91	0.967425	-12.37	0.972571
												17.9	0.967432	-12.38	0.972557
												17.89	0.967438	-12.39	0.972544
												17.88	0.967444	-12.4	0.972531
												17.87	0.967451	-12.41	0.972517
												17.86	0.967457	-12.42	0.972504
												17.85	0.967464	-12.43	0.97249
												17.84	0.96747	-12.44	0.972477
												17.83	0.967476	-12.45	0.972464
												17.82	0.967483	-12.46	0.97245
												17.81	0.967489	-12.47	0.972437
												17.8	0.967496	-12.48	0.972424
												17.79	0.967502	-12.49	0.97241
												17.78	0.967509	-12.5	0.972397
												17.77	0.967515	-12.51	0.972384
												17.76	0.967522	-12.52	0.972371
												17.75	0.967528	-12.53	0.972358
												17.74	0.967535	-12.54	0.972344
												17.73	0.967541	-12.55	0.972331
												17.72	0.967548	-12.56	0.972318
												17.71	0.967554	-12.57	0.972305
												17.7	0.967561	-12.58	0.972292
												17.69	0.967567	-12.59	0.972279
												17.68	0.967574	-12.6	0.972266
												17.67	0.967581	-12.61	0.972253
												17.66	0.967587	-12.62	0.97224
												17.65	0.967594	-12.63	0.972227
												17.64	0.9676	-12.64	0.972214
												17.63	0.967607	-12.65	0.972201
												17.62	0.967613	-12.66	0.972188
												17.61	0.96762	-12.67	0.972175
												17.6	0.967627	-12.68	0.972163
												17.59	0.967633	-12.69	0.97215
												17.58	0.96764	-12.7	0.972137
												17.57	0.967647	-12.71	0.972124
												17.56	0.967653	-12.72	0.972111
												17.55	0.96766	-12.73	0.972099
												17.54	0.967667	-12.74	0.972086
												17.53	0.967673	-12.75	0.972073
												17.52	0.96768	-12.76	0.97206
												17.51	0.967687	-12.77	0.972048
												17.5	0.967693	-12.78	0.972035
												17.49	0.9677	-12.79	0.972022
												17.48	0.967707	-12.8	0.97201
												17.47	0.967713	-12.81	0.971997
												17.46	0.96772	-12.82	0.971985
												17.45	0.967727	-12.83	0.971972
												17.44	0.967734	-12.84	0.97196
												17.43	0.96774	-12.85	0.971947
												17.42	0.967747	-12.86	0.971935
												17.41	0.967754	-12.87	0.971922
												17.4	0.967761	-12.88	0.97191
												17.39	0.967767	-12.89	0.971897
												17.38	0.967774	-12.9	0.971885
												17.37	0.967781	-12.91	0.971872
												17.36	0.967788	-12.92	0.97186
												17.35	0.967794	-12.93	0.971848
												17.34	0.967801	-12.94	0.971835
												17.33	0.967808	-12.95	0.971823
												17.32	0.967815	-12.96	0.971811
												17.31	0.967822	-12.97	0.971798
												17.3	0.967829	-12.98	0.971786
												17.29	0.967835	-12.99	0.971774
												17.28	0.967842	-13	0.971762
												17.27	0.967849	-13.01	0.971749
												17.26	0.967856	-13.02	0.971737
												17.25	0.967863	-13.03	0.971725
												17.24	0.96787	-13.04	0.971713
												17.23	0.967877	-13.05	0.971701
												17.22	0.967884	-13.06	0.971689
												17.21	0.967891	-13.07	0.971677
												17.2	0.967898	-13.08	0.971665
												17.19	0.967904	-13.09	0.971653
												17.18	0.967911	-13.1	0.971641
												17.17	0.967918	-13.11	0.971628
												17.16	0.967925	-13.12	0.971617
												17.15	0.967932	-13.13	0.971605
												17.14	0.967939	-13.14	0.971593
												17.13	0.967946	-13.15	0.971581
												17.12	0.967953	-13.16	0.971569
												17.11	0.96796	-13.17	0.971557
												17.1	0.967967	-13.18	0.971545
												17.09	0.967974	-13.19	0.971533
												17.08	0.967981	-13.2	0.971521
												17.07	0.967988	-13.21	0.971509
												17.06	0.967995	-13.22	0.971498
												17.05	0.968002	-13.23	0.971486
												17.04	0.968009	-13.24	0.971474
												17.03	0.968017	-13.25	0.971462
												17.02	0.968024	-13.26	0.97145
												17.01	0.968031	-13.27	0.971439
												17	0.968038	-13.28	0.971427
												16.99	0.968045	-13.29	0.971415
												16.98	0.968052	-13.3	0.971404
												16.97	0.968059	-13.31	0.971392
												16.96	0.968066	-13.32	0.97138
												16.95	0.968073	-13.33	0.971369
												16.94	0.968081	-13.34	0.971357
												16.93	0.968088	-13.35	0.971346
												16.92	0.968095	-13.36	0.971334
												16.91	0.968102	-13.37	0.971322
												16.9	0.968109	-13.38	0.971311
												16.89	0.968116	-13.39	0.971299
												16.88	0.968124	-13.4	0.971288
												16.87	0.968131	-13.41	0.971276
												16.86	0.968138	-13.42	0.971265
												16.85	0.968145	-13.43	0.971254
												16.84	0.968152	-13.44	0.971242
												16.83	0.96816	-13.45	0.971231
												16.82	0.968167	-13.46	0.971219
												16.81	0.968174	-13.47	0.971208
												16.8	0.968181	-13.48	0.971197
												16.79	0.968189	-13.49	0.971185
												16.78	0.968196	-13.5	0.971174
												16.77	0.968203	-13.51	0.971163
												16.76	0.968211	-13.52	0.971151
												16.75	0.968218	-13.53	0.97114
												16.74	0.968225	-13.54	0.971129
												16.73	0.968233	-13.55	0.971118
												16.72	0.96824	-13.56	0.971106
												16.71	0.968247	-13.57	0.971095
												16.7	0.968255	-13.58	0.971084
												16.69	0.968262	-13.59	0.971073
												16.68	0.968269	-13.6	0.971062
												16.67	0.968277	-13.61	0.97105
												16.66	0.968284	-13.62	0.971039
												16.65	0.968291	-13.63	0.971028
												16.64	0.968299	-13.64	0.971017
												16.63	0.968306	-13.65	0.971006
												16.62	0.968314	-13.66	0.970995
												16.61	0.968321	-13.67	0.970984
												16.6	0.968329	-13.68	0.970973
												16.59	0.968336	-13.69	0.970962
												16.58	0.968343	-13.7	0.970951
												16.57	0.968351	-13.71	0.97094
												16.56	0.968358	-13.72	0.970929
												16.55	0.968366	-13.73	0.970918
												16.54	0.968373	-13.74	0.970907
												16.53	0.968381	-13.75	0.970896
												16.52	0.968388	-13.76	0.970885
												16.51	0.968396	-13.77	0.970874
												16.5	0.968403	-13.78	0.970864
												16.49	0.968411	-13.79	0.970853
												16.48	0.968419	-13.8	0.970842
												16.47	0.968426	-13.81	0.970831
												16.46	0.968434	-13.82	0.97082
												16.45	0.968441	-13.83	0.97081
												16.44	0.968449	-13.84	0.970799
												16.43	0.968456	-13.85	0.970788
												16.42	0.968464	-13.86	0.970777
												16.41	0.968472	-13.87	0.970767
												16.4	0.968479	-13.88	0.970756
												16.39	0.968487	-13.89	0.970745
												16.38	0.968495	-13.9	0.970734
												16.37	0.968502	-13.91	0.970724
												16.36	0.96851	-13.92	0.970713
												16.35	0.968518	-13.93	0.970703
												16.34	0.968525	-13.94	0.970692
												16.33	0.968533	-13.95	0.970681
												16.32	0.968541	-13.96	0.970671
												16.31	0.968548	-13.97	0.97066
												16.3	0.968556	-13.98	0.97065
												16.29	0.968564	-13.99	0.970639
												16.28	0.968572	-14	0.970629
												16.27	0.968579	-14.01	0.970618
												16.26	0.968587	-14.02	0.970608
												16.25	0.968595	-14.03	0.970597
												16.24	0.968603	-14.04	0.970587
												16.23	0.96861	-14.05	0.970576
												16.22	0.968618	-14.06	0.970566
												16.21	0.968626	-14.07	0.970555
												16.2	0.968634	-14.08	0.970545
												16.19	0.968642	-14.09	0.970535
												16.18	0.968649	-14.1	0.970524
												16.17	0.968657	-14.11	0.970514
												16.16	0.968665	-14.12	0.970504
												16.15	0.968673	-14.13	0.970493
												16.14	0.968681	-14.14	0.970483
												16.13	0.968689	-14.15	0.970473
												16.12	0.968697	-14.16	0.970462
												16.11	0.968705	-14.17	0.970452
												16.1	0.968713	-14.18	0.970442
												16.09	0.96872	-14.19	0.970432
												16.08	0.968728	-14.2	0.970421
												16.07	0.968736	-14.21	0.970411
												16.06	0.968744	-14.22	0.970401
												16.05	0.968752	-14.23	0.970391
												16.04	0.96876	-14.24	0.970381
												16.03	0.968768	-14.25	0.970371
												16.02	0.968776	-14.26	0.97036
												16.01	0.968784	-14.27	0.97035
												16	0.968792	-14.28	0.97034
												15.99	0.9688	-14.29	0.97033
												15.98	0.968808	-14.3	0.97032
												15.97	0.968816	-14.31	0.97031
												15.96	0.968824	-14.32	0.9703
												15.95	0.968832	-14.33	0.97029
												15.94	0.968841	-14.34	0.97028
												15.93	0.968849	-14.35	0.97027
												15.92	0.968857	-14.36	0.97026
												15.91	0.968865	-14.37	0.97025
												15.9	0.968873	-14.38	0.97024
												15.89	0.968881	-14.39	0.97023
												15.88	0.968889	-14.4	0.97022
												15.87	0.968897	-14.41	0.97021
												15.86	0.968906	-14.42	0.9702
												15.85	0.968914	-14.43	0.97019
												15.84	0.968922	-14.44	0.97018
												15.83	0.96893	-14.45	0.970171
												15.82	0.968938	-14.46	0.970161
												15.81	0.968946	-14.47	0.970151
												15.8	0.968955	-14.48	0.970141
												15.79	0.968963	-14.49	0.970131
												15.78	0.968971	-14.5	0.970121
												15.77	0.968979	-14.51	0.970112
												15.76	0.968988	-14.52	0.970102
												15.75	0.968996	-14.53	0.970092
												15.74	0.969004	-14.54	0.970082
												15.73	0.969013	-14.55	0.970073
												15.72	0.969021	-14.56	0.970063
												15.71	0.969029	-14.57	0.970053
												15.7	0.969037	-14.58	0.970044
												15.69	0.969046	-14.59	0.970034
												15.68	0.969054	-14.6	0.970024
												15.67	0.969063	-14.61	0.970015
												15.66	0.969071	-14.62	0.970005
												15.65	0.969079	-14.63	0.969995
												15.64	0.969088	-14.64	0.969986
												15.63	0.969096	-14.65	0.969976
												15.62	0.969105	-14.66	0.969967
												15.61	0.969113	-14.67	0.969957
												15.6	0.969121	-14.68	0.969947
												15.59	0.96913	-14.69	0.969938
												15.58	0.969138	-14.7	0.969928
												15.57	0.969147	-14.71	0.969919
												15.56	0.969155	-14.72	0.969909
												15.55	0.969164	-14.73	0.9699
												15.54	0.969172	-14.74	0.96989
												15.53	0.969181	-14.75	0.969881
												15.52	0.969189	-14.76	0.969871
												15.51	0.969198	-14.77	0.969862
												15.5	0.969206	-14.78	0.969853
												15.49	0.969215	-14.79	0.969843
												15.48	0.969223	-14.8	0.969834
												15.47	0.969232	-14.81	0.969824
												15.46	0.969241	-14.82	0.969815
												15.45	0.969249	-14.83	0.969806
												15.44	0.969258	-14.84	0.969796
												15.43	0.969267	-14.85	0.969787
												15.42	0.969275	-14.86	0.969778
												15.41	0.969284	-14.87	0.969768
												15.4	0.969292	-14.88	0.969759
												15.39	0.969301	-14.89	0.96975
												15.38	0.96931	-14.9	0.969741
												15.37	0.969319	-14.91	0.969731
												15.36	0.969327	-14.92	0.969722
												15.35	0.969336	-14.93	0.969713
												15.34	0.969345	-14.94	0.969704
												15.33	0.969353	-14.95	0.969694
												15.32	0.969362	-14.96	0.969685
												15.31	0.969371	-14.97	0.969676
												15.3	0.96938	-14.98	0.969667
												15.29	0.969388	-14.99	0.969658
												15.28	0.969397	-15	0.969648
												15.27	0.969406	-15.01	0.969639
												15.26	0.969415	-15.02	0.96963
												15.25	0.969424	-15.03	0.969621
												15.24	0.969433	-15.04	0.969612
												15.23	0.969441	-15.05	0.969603
												15.22	0.96945	-15.06	0.969594
												15.21	0.969459	-15.07	0.969585
												15.2	0.969468	-15.08	0.969576
												15.19	0.969477	-15.09	0.969567
												15.18	0.969486	-15.1	0.969558
												15.17	0.969495	-15.11	0.969549
												15.16	0.969504	-15.12	0.96954
												15.15	0.969513	-15.13	0.969531
												15.14	0.969522	-15.14	0.969522
												15.13	0.969531	-15.15	0.969513
												15.12	0.96954	-15.16	0.969504
												15.11	0.969549	-15.17	0.969495
												15.1	0.969558	-15.18	0.969486
												15.09	0.969567	-15.19	0.969477
												15.08	0.969576	-15.2	0.969468
												15.07	0.969585	-15.21	0.969459
												15.06	0.969594	-15.22	0.96945
												15.05	0.969603	-15.23	0.969441
												15.04	0.969612	-15.24	0.969433
												15.03	0.969621	-15.25	0.969424
												15.02	0.96963	-15.26	0.969415
												15.01	0.969639	-15.27	0.969406
												15	0.969648	-15.28	0.969397
												14.99	0.969658	-15.29	0.969388
												14.98	0.969667	-15.3	0.96938
												14.97	0.969676	-15.31	0.969371
												14.96	0.969685	-15.32	0.969362
												14.95	0.969694	-15.33	0.969353
												14.94	0.969704	-15.34	0.969345
												14.93	0.969713	-15.35	0.969336
												14.92	0.969722	-15.36	0.969327
												14.91	0.969731	-15.37	0.969319
												14.9	0.969741	-15.38	0.96931
												14.89	0.96975	-15.39	0.969301
												14.88	0.969759	-15.4	0.969292
												14.87	0.969768	-15.41	0.969284
												14.86	0.969778	-15.42	0.969275
												14.85	0.969787	-15.43	0.969267
												14.84	0.969796	-15.44	0.969258
												14.83	0.969806	-15.45	0.969249
												14.82	0.969815	-15.46	0.969241
												14.81	0.969824	-15.47	0.969232
												14.8	0.969834	-15.48	0.969223
												14.79	0.969843	-15.49	0.969215
												14.78	0.969853	-15.5	0.969206
												14.77	0.969862	-15.51	0.969198
												14.76	0.969871	-15.52	0.969189
												14.75	0.969881	-15.53	0.969181
												14.74	0.96989	-15.54	0.969172
												14.73	0.9699	-15.55	0.969164
												14.72	0.969909	-15.56	0.969155
												14.71	0.969919	-15.57	0.969147
												14.7	0.969928	-15.58	0.969138
												14.69	0.969938	-15.59	0.96913
												14.68	0.969947	-15.6	0.969121
												14.67	0.969957	-15.61	0.969113
												14.66	0.969967	-15.62	0.969105
												14.65	0.969976	-15.63	0.969096
												14.64	0.969986	-15.64	0.969088
												14.63	0.969995	-15.65	0.969079
												14.62	0.970005	-15.66	0.969071
												14.61	0.970015	-15.67	0.969063
												14.6	0.970024	-15.68	0.969054
												14.59	0.970034	-15.69	0.969046
												14.58	0.970044	-15.7	0.969037
												14.57	0.970053	-15.71	0.969029
												14.56	0.970063	-15.72	0.969021
												14.55	0.970073	-15.73	0.969013
												14.54	0.970082	-15.74	0.969004
												14.53	0.970092	-15.75	0.968996
												14.52	0.970102	-15.76	0.968988
												14.51	0.970112	-15.77	0.968979
												14.5	0.970121	-15.78	0.968971
												14.49	0.970131	-15.79	0.968963
												14.48	0.970141	-15.8	0.968955
												14.47	0.970151	-15.81	0.968946
												14.46	0.970161	-15.82	0.968938
												14.45	0.970171	-15.83	0.96893
												14.44	0.97018	-15.84	0.968922
												14.43	0.97019	-15.85	0.968914
												14.42	0.9702	-15.86	0.968906
												14.41	0.97021	-15.87	0.968897
												14.4	0.97022	-15.88	0.968889
												14.39	0.97023	-15.89	0.968881
												14.38	0.97024	-15.9	0.968873
												14.37	0.97025	-15.91	0.968865
												14.36	0.97026	-15.92	0.968857
												14.35	0.97027	-15.93	0.968849
												14.34	0.97028	-15.94	0.968841
												14.33	0.97029	-15.95	0.968832
												14.32	0.9703	-15.96	0.968824
												14.31	0.97031	-15.97	0.968816
												14.3	0.97032	-15.98	0.968808
												14.29	0.97033	-15.99	0.9688
												14.28	0.97034	-16	0.968792
												14.27	0.97035	-16.01	0.968784
												14.26	0.97036	-16.02	0.968776
												14.25	0.970371	-16.03	0.968768
												14.24	0.970381	-16.04	0.96876
												14.23	0.970391	-16.05	0.968752
												14.22	0.970401	-16.06	0.968744
												14.21	0.970411	-16.07	0.968736
												14.2	0.970421	-16.08	0.968728
												14.19	0.970432	-16.09	0.96872
												14.18	0.970442	-16.1	0.968713
												14.17	0.970452	-16.11	0.968705
												14.16	0.970462	-16.12	0.968697
												14.15	0.970473	-16.13	0.968689
												14.14	0.970483	-16.14	0.968681
												14.13	0.970493	-16.15	0.968673
												14.12	0.970504	-16.16	0.968665
												14.11	0.970514	-16.17	0.968657
												14.1	0.970524	-16.18	0.968649
												14.09	0.970535	-16.19	0.968642
												14.08	0.970545	-16.2	0.968634
												14.07	0.970555	-16.21	0.968626
												14.06	0.970566	-16.22	0.968618
												14.05	0.970576	-16.23	0.96861
												14.04	0.970587	-16.24	0.968603
												14.03	0.970597	-16.25	0.968595
												14.02	0.970608	-16.26	0.968587
												14.01	0.970618	-16.27	0.968579
												14	0.970629	-16.28	0.968572
												13.99	0.970639	-16.29	0.968564
												13.98	0.97065	-16.3	0.968556
												13.97	0.97066	-16.31	0.968548
												13.96	0.970671	-16.32	0.968541
												13.95	0.970681	-16.33	0.968533
												13.94	0.970692	-16.34	0.968525
												13.93	0.970703	-16.35	0.968518
												13.92	0.970713	-16.36	0.96851
												13.91	0.970724	-16.37	0.968502
												13.9	0.970734	-16.38	0.968495
												13.89	0.970745	-16.39	0.968487
												13.88	0.970756	-16.4	0.968479
												13.87	0.970767	-16.41	0.968472
												13.86	0.970777	-16.42	0.968464
												13.85	0.970788	-16.43	0.968456
												13.84	0.970799	-16.44	0.968449
												13.83	0.97081	-16.45	0.968441
												13.82	0.97082	-16.46	0.968434
												13.81	0.970831	-16.47	0.968426
												13.8	0.970842	-16.48	0.968419
												13.79	0.970853	-16.49	0.968411
												13.78	0.970864	-16.5	0.968403
												13.77	0.970874	-16.51	0.968396
												13.76	0.970885	-16.52	0.968388
												13.75	0.970896	-16.53	0.968381
												13.74	0.970907	-16.54	0.968373
												13.73	0.970918	-16.55	0.968366
												13.72	0.970929	-16.56	0.968358
												13.71	0.97094	-16.57	0.968351
												13.7	0.970951	-16.58	0.968343
												13.69	0.970962	-16.59	0.968336
												13.68	0.970973	-16.6	0.968329
												13.67	0.970984	-16.61	0.968321
												13.66	0.970995	-16.62	0.968314
												13.65	0.971006	-16.63	0.968306
												13.64	0.971017	-16.64	0.968299
												13.63	0.971028	-16.65	0.968291
												13.62	0.971039	-16.66	0.968284
												13.61	0.97105	-16.67	0.968277
												13.6	0.971062	-16.68	0.968269
												13.59	0.971073	-16.69	0.968262
												13.58	0.971084	-16.7	0.968255
												13.57	0.971095	-16.71	0.968247
												13.56	0.971106	-16.72	0.96824
												13.55	0.971118	-16.73	0.968233
												13.54	0.971129	-16.74	0.968225
												13.53	0.97114	-16.75	0.968218
												13.52	0.971151	-16.76	0.968211
												13.51	0.971163	-16.77	0.968203
												13.5	0.971174	-16.78	0.968196
												13.49	0.971185	-16.79	0.968189
												13.48	0.971197	-16.8	0.968181
												13.47	0.971208	-16.81	0.968174
												13.46	0.971219	-16.82	0.968167
												13.45	0.971231	-16.83	0.96816
												13.44	0.971242	-16.84	0.968152
												13.43	0.971254	-16.85	0.968145
												13.42	0.971265	-16.86	0.968138
												13.41	0.971276	-16.87	0.968131
												13.4	0.971288	-16.88	0.968124
												13.39	0.971299	-16.89	0.968116
												13.38	0.971311	-16.9	0.968109
												13.37	0.971322	-16.91	0.968102
												13.36	0.971334	-16.92	0.968095
												13.35	0.971346	-16.93	0.968088
												13.34	0.971357	-16.94	0.968081
												13.33	0.971369	-16.95	0.968073
												13.32	0.97138	-16.96	0.968066
												13.31	0.971392	-16.97	0.968059
												13.3	0.971404	-16.98	0.968052
												13.29	0.971415	-16.99	0.968045
												13.28	0.971427	-17	0.968038
												13.27	0.971439	-17.01	0.968031
												13.26	0.97145	-17.02	0.968024
												13.25	0.971462	-17.03	0.968017
												13.24	0.971474	-17.04	0.968009
												13.23	0.971486	-17.05	0.968002
												13.22	0.971498	-17.06	0.967995
												13.21	0.971509	-17.07	0.967988
												13.2	0.971521	-17.08	0.967981
												13.19	0.971533	-17.09	0.967974
												13.18	0.971545	-17.1	0.967967
												13.17	0.971557	-17.11	0.96796
												13.16	0.971569	-17.12	0.967953
												13.15	0.971581	-17.13	0.967946
												13.14	0.971593	-17.14	0.967939
												13.13	0.971605	-17.15	0.967932
												13.12	0.971617	-17.16	0.967925
												13.11	0.971628	-17.17	0.967918
												13.1	0.971641	-17.18	0.967911
												13.09	0.971653	-17.19	0.967904
												13.08	0.971665	-17.2	0.967898
												13.07	0.971677	-17.21	0.967891
												13.06	0.971689	-17.22	0.967884
												13.05	0.971701	-17.23	0.967877
												13.04	0.971713	-17.24	0.96787
												13.03	0.971725	-17.25	0.967863
												13.02	0.971737	-17.26	0.967856
												13.01	0.971749	-17.27	0.967849
												13	0.971762	-17.28	0.967842
												12.99	0.971774	-17.29	0.967835
												12.98	0.971786	-17.3	0.967829
												12.97	0.971798	-17.31	0.967822
												12.96	0.971811	-17.32	0.967815
												12.95	0.971823	-17.33	0.967808
												12.94	0.971835	-17.34	0.967801
												12.93	0.971848	-17.35	0.967794
												12.92	0.97186	-17.36	0.967788
												12.91	0.971872	-17.37	0.967781
												12.9	0.971885	-17.38	0.967774
												12.89	0.971897	-17.39	0.967767
												12.88	0.97191	-17.4	0.967761
												12.87	0.971922	-17.41	0.967754
												12.86	0.971935	-17.42	0.967747
												12.85	0.971947	-17.43	0.96774
												12.84	0.97196	-17.44	0.967734
												12.83	0.971972	-17.45	0.967727
												12.82	0.971985	-17.46	0.96772
												12.81	0.971997	-17.47	0.967713
												12.8	0.97201	-17.48	0.967707
												12.79	0.972022	-17.49	0.9677
												12.78	0.972035	-17.5	0.967693
												12.77	0.972048	-17.51	0.967687
												12.76	0.97206	-17.52	0.96768
												12.75	0.972073	-17.53	0.967673
												12.74	0.972086	-17.54	0.967667
												12.73	0.972099	-17.55	0.96766
												12.72	0.972111	-17.56	0.967653
												12.71	0.972124	-17.57	0.967647
												12.7	0.972137	-17.58	0.96764
												12.69	0.97215	-17.59	0.967633
												12.68	0.972163	-17.6	0.967627
												12.67	0.972175	-17.61	0.96762
												12.66	0.972188	-17.62	0.967613
												12.65	0.972201	-17.63	0.967607
												12.64	0.972214	-17.64	0.9676
												12.63	0.972227	-17.65	0.967594
												12.62	0.97224	-17.66	0.967587
												12.61	0.972253	-17.67	0.967581
												12.6	0.972266	-17.68	0.967574
												12.59	0.972279	-17.69	0.967567
												12.58	0.972292	-17.7	0.967561
												12.57	0.972305	-17.71	0.967554
												12.56	0.972318	-17.72	0.967548
												12.55	0.972331	-17.73	0.967541
												12.54	0.972344	-17.74	0.967535
												12.53	0.972358	-17.75	0.967528
												12.52	0.972371	-17.76	0.967522
												12.51	0.972384	-17.77	0.967515
												12.5	0.972397	-17.78	0.967509
												12.49	0.97241	-17.79	0.967502
												12.48	0.972424	-17.8	0.967496
												12.47	0.972437	-17.81	0.967489
												12.46	0.97245	-17.82	0.967483
												12.45	0.972464	-17.83	0.967476
												12.44	0.972477	-17.84	0.96747
												12.43	0.97249	-17.85	0.967464
												12.42	0.972504	-17.86	0.967457
												12.41	0.972517	-17.87	0.967451
												12.4	0.972531	-17.88	0.967444
												12.39	0.972544	-17.89	0.967438
												12.38	0.972557	-17.9	0.967432
												12.37	0.972571	-17.91	0.967425
												12.36	0.972584	-17.92	0.967419
												12.35	0.972598	-17.93	0.967412
												12.34	0.972612	-17.94	0.967406
												12.33	0.972625	-17.95	0.9674
												12.32	0.972639	-17.96	0.967393
												12.31	0.972652	-17.97	0.967387
												12.3	0.972666	-17.98	0.967381
												12.29	0.97268	-17.99	0.967374
												12.28	0.972694	-18	0.967368
												12.27	0.972707	-18.01	0.967362
												12.26	0.972721	-18.02	0.967355
												12.25	0.972735	-18.03	0.967349
												12.24	0.972749	-18.04	0.967343
												12.23	0.972762	-18.05	0.967336
												12.22	0.972776	-18.06	0.96733
												12.21	0.97279	-18.07	0.967324
												12.2	0.972804	-18.08	0.967318
												12.19	0.972818	-18.09	0.967311
												12.18	0.972832	-18.1	0.967305
												12.17	0.972846	-18.11	0.967299
												12.16	0.97286	-18.12	0.967293
												12.15	0.972874	-18.13	0.967286
												12.14	0.972888	-18.14	0.96728
												12.13	0.972902	-18.15	0.967274
												12.12	0.972916	-18.16	0.967268
												12.11	0.97293	-18.17	0.967262
												12.1	0.972944	-18.18	0.967255
												12.09	0.972958	-18.19	0.967249
												12.08	0.972972	-18.2	0.967243
												12.07	0.972987	-18.21	0.967237
												12.06	0.973001	-18.22	0.967231
												12.05	0.973015	-18.23	0.967224
												12.04	0.973029	-18.24	0.967218
												12.03	0.973044	-18.25	0.967212
												12.02	0.973058	-18.26	0.967206
												12.01	0.973072	-18.27	0.9672
												12	0.973086	-18.28	0.967194
												11.99	0.973101	-18.29	0.967188
												11.98	0.973115	-18.3	0.967182
												11.97	0.97313	-18.31	0.967175
												11.96	0.973144	-18.32	0.967169
												11.95	0.973159	-18.33	0.967163
												11.94	0.973173	-18.34	0.967157
												11.93	0.973188	-18.35	0.967151
												11.92	0.973202	-18.36	0.967145
												11.91	0.973217	-18.37	0.967139
												11.9	0.973231	-18.38	0.967133
												11.89	0.973246	-18.39	0.967127
												11.88	0.973261	-18.4	0.967121
												11.87	0.973275	-18.41	0.967115
												11.86	0.97329	-18.42	0.967109
												11.85	0.973305	-18.43	0.967103
												11.84	0.97332	-18.44	0.967097
												11.83	0.973334	-18.45	0.967091
												11.82	0.973349	-18.46	0.967085
												11.81	0.973364	-18.47	0.967079
												11.8	0.973379	-18.48	0.967072
												11.79	0.973394	-18.49	0.967067
												11.78	0.973409	-18.5	0.967061
												11.77	0.973424	-18.51	0.967055
												11.76	0.973439	-18.52	0.967049
												11.75	0.973453	-18.53	0.967043
												11.74	0.973468	-18.54	0.967037
												11.73	0.973484	-18.55	0.967031
												11.72	0.973499	-18.56	0.967025
												11.71	0.973514	-18.57	0.967019
												11.7	0.973529	-18.58	0.967013
												11.69	0.973544	-18.59	0.967007
												11.68	0.973559	-18.6	0.967001
												11.67	0.973574	-18.61	0.966995
												11.66	0.973589	-18.62	0.966989
												11.65	0.973605	-18.63	0.966983
												11.64	0.97362	-18.64	0.966977
												11.63	0.973635	-18.65	0.966972
												11.62	0.973651	-18.66	0.966966
												11.61	0.973666	-18.67	0.96696
												11.6	0.973681	-18.68	0.966954
												11.59	0.973697	-18.69	0.966948
												11.58	0.973712	-18.7	0.966942
												11.57	0.973728	-18.71	0.966936
												11.56	0.973743	-18.72	0.966931
												11.55	0.973759	-18.73	0.966925
												11.54	0.973774	-18.74	0.966919
												11.53	0.97379	-18.75	0.966913
												11.52	0.973805	-18.76	0.966907
												11.51	0.973821	-18.77	0.966901
												11.5	0.973837	-18.78	0.966896
												11.49	0.973852	-18.79	0.96689
												11.48	0.973868	-18.8	0.966884
												11.47	0.973884	-18.81	0.966878
												11.46	0.9739	-18.82	0.966872
												11.45	0.973915	-18.83	0.966867
												11.44	0.973931	-18.84	0.966861
												11.43	0.973947	-18.85	0.966855
												11.42	0.973963	-18.86	0.966849
												11.41	0.973979	-18.87	0.966844
												11.4	0.973995	-18.88	0.966838
												11.39	0.974011	-18.89	0.966832
												11.38	0.974027	-18.9	0.966826
												11.37	0.974043	-18.91	0.966821
												11.36	0.974059	-18.92	0.966815
												11.35	0.974075	-18.93	0.966809
												11.34	0.974091	-18.94	0.966804
												11.33	0.974107	-18.95	0.966798
												11.32	0.974123	-18.96	0.966792
												11.31	0.974139	-18.97	0.966786
												11.3	0.974156	-18.98	0.966781
												11.29	0.974172	-18.99	0.966775
												11.28	0.974188	-19	0.966769
												11.27	0.974204	-19.01	0.966764
												11.26	0.974221	-19.02	0.966758
												11.25	0.974237	-19.03	0.966752
												11.24	0.974254	-19.04	0.966747
												11.23	0.97427	-19.05	0.966741
												11.22	0.974286	-19.06	0.966736
												11.21	0.974303	-19.07	0.96673
												11.2	0.974319	-19.08	0.966724
												11.19	0.974336	-19.09	0.966719
												11.18	0.974353	-19.1	0.966713
												11.17	0.974369	-19.11	0.966707
												11.16	0.974386	-19.12	0.966702
												11.15	0.974402	-19.13	0.966696
												11.14	0.974419	-19.14	0.966691
												11.13	0.974436	-19.15	0.966685
												11.12	0.974453	-19.16	0.96668
												11.11	0.974469	-19.17	0.966674
												11.1	0.974486	-19.18	0.966668
												11.09	0.974503	-19.19	0.966663
												11.08	0.97452	-19.2	0.966657
												11.07	0.974537	-19.21	0.966652
												11.06	0.974554	-19.22	0.966646
												11.05	0.974571	-19.23	0.966641
												11.04	0.974588	-19.24	0.966635
												11.03	0.974605	-19.25	0.96663
												11.02	0.974622	-19.26	0.966624
												11.01	0.974639	-19.27	0.966619
												11	0.974656	-19.28	0.966613
												10.99	0.974673	-19.29	0.966608
												10.98	0.97469	-19.3	0.966602
												10.97	0.974708	-19.31	0.966597
												10.96	0.974725	-19.32	0.966591
												10.95	0.974742	-19.33	0.966586
												10.94	0.97476	-19.34	0.96658
												10.93	0.974777	-19.35	0.966575
												10.92	0.974794	-19.36	0.966569
												10.91	0.974812	-19.37	0.966564
												10.9	0.974829	-19.38	0.966558
												10.89	0.974847	-19.39	0.966553
												10.88	0.974864	-19.4	0.966547
												10.87	0.974882	-19.41	0.966542
												10.86	0.974899	-19.42	0.966537
												10.85	0.974917	-19.43	0.966531
												10.84	0.974935	-19.44	0.966526
												10.83	0.974952	-19.45	0.96652
												10.82	0.97497	-19.46	0.966515
												10.81	0.974988	-19.47	0.96651
												10.8	0.975006	-19.48	0.966504
												10.79	0.975023	-19.49	0.966499
												10.78	0.975041	-19.5	0.966493
												10.77	0.975059	-19.51	0.966488
												10.76	0.975077	-19.52	0.966483
												10.75	0.975095	-19.53	0.966477
												10.74	0.975113	-19.54	0.966472
												10.73	0.975131	-19.55	0.966467
												10.72	0.975149	-19.56	0.966461
												10.71	0.975167	-19.57	0.966456
												10.7	0.975185	-19.58	0.966451
												10.69	0.975203	-19.59	0.966445
												10.68	0.975222	-19.6	0.96644
												10.67	0.97524	-19.61	0.966435
												10.66	0.975258	-19.62	0.966429
												10.65	0.975276	-19.63	0.966424
												10.64	0.975295	-19.64	0.966419
												10.63	0.975313	-19.65	0.966413
												10.62	0.975331	-19.66	0.966408
												10.61	0.97535	-19.67	0.966403
												10.6	0.975368	-19.68	0.966397
												10.59	0.975387	-19.69	0.966392
												10.58	0.975405	-19.7	0.966387
												10.57	0.975424	-19.71	0.966382
												10.56	0.975443	-19.72	0.966376
												10.55	0.975461	-19.73	0.966371
												10.54	0.97548	-19.74	0.966366
												10.53	0.975499	-19.75	0.966361
												10.52	0.975517	-19.76	0.966355
												10.51	0.975536	-19.77	0.96635
												10.5	0.975555	-19.78	0.966345
												10.49	0.975574	-19.79	0.96634
												10.48	0.975593	-19.8	0.966334
												10.47	0.975612	-19.81	0.966329
												10.46	0.975631	-19.82	0.966324
												10.45	0.97565	-19.83	0.966319
												10.44	0.975669	-19.84	0.966314
												10.43	0.975688	-19.85	0.966308
												10.42	0.975707	-19.86	0.966303
												10.41	0.975726	-19.87	0.966298
												10.4	0.975745	-19.88	0.966293
												10.39	0.975765	-19.89	0.966288
												10.38	0.975784	-19.9	0.966283
												10.37	0.975803	-19.91	0.966277
												10.36	0.975823	-19.92	0.966272
												10.35	0.975842	-19.93	0.966267
												10.34	0.975861	-19.94	0.966262
												10.33	0.975881	-19.95	0.966257
												10.32	0.9759	-19.96	0.966252
												10.31	0.97592	-19.97	0.966247
												10.3	0.97594	-19.98	0.966241
												10.29	0.975959	-19.99	0.966236
												10.28	0.975979	-20	0.966231
												10.27	0.975998	-20.01	0.966226
												10.26	0.976018	-20.02	0.966221
												10.25	0.976038	-20.03	0.966216
												10.24	0.976058	-20.04	0.966211
												10.23	0.976078	-20.05	0.966206
												10.22	0.976098	-20.06	0.966201
												10.21	0.976117	-20.07	0.966196
												10.2	0.976137	-20.08	0.966191
												10.19	0.976157	-20.09	0.966185
												10.18	0.976178	-20.1	0.96618
												10.17	0.976198	-20.11	0.966175
												10.16	0.976218	-20.12	0.96617
												10.15	0.976238	-20.13	0.966165
												10.14	0.976258	-20.14	0.96616
												10.13	0.976278	-20.15	0.966155
												10.12	0.976299	-20.16	0.96615
												10.11	0.976319	-20.17	0.966145
												10.1	0.976339	-20.18	0.96614
												10.09	0.97636	-20.19	0.966135
												10.08	0.97638	-20.2	0.96613
												10.07	0.976401	-20.21	0.966125
												10.06	0.976421	-20.22	0.96612
												10.05	0.976442	-20.23	0.966115
												10.04	0.976463	-20.24	0.96611
												10.03	0.976483	-20.25	0.966105
[truncated: 975 more rows]

## Sheet: 4f
	cell count				relative number of cells
IF1					no IPTG		with IPTG
IPTG	virus factory	Cytoplasmic	total of cells		virus factory	Cytoplasmic	virus factory	Cytoplasmic
+	14	5	19		0.117647	0.882353	0.736842	0.263158
-	2	15	17		0.142857	0.857143	0.863636	0.136364
					0.142857	0.857143	1	0
IF2
IPTG	virus factory	Cytoplasmic	total of cells
+	19	3	22
-	2	12	14
IF3
IPTG	virus factory	Cytoplasmic	total of cells
+	22	0	22
-	3	18	21

## Sheet: 4g
	firefly and renilla luciferase
	EV	EV	T5	EV	T5	T5	T5	EV	EV
	EV	EV	EV	L3	EV	L3	L3	L3	L3
	EV	CypA	EV	EV	L3	CypA	R55A	CypA WT	R55A
firefly	2739	1586	18910	12780	27046	9888	14196	2777	7491
	2307	1753	21365	14102	29496	11042	19253	4019	6789
	2678	1719	28009	16786	28285	11395	17380	3464	7076
renilla	2709	2141	2056	1561	1605	1467	939	1662	1547
	2425	2316	2410	1599	1615	1663	1022	1735	1327
	2832	2621	2733	1806	1437	1715	1169	2015	1709
firefly:renilla	1.01107	0.740775	9.19747	8.18706	16.8511	6.74029	15.1182	1.67088	4.84228
	0.95134	0.756908	8.86515	8.81926	18.2638	6.63981	18.8386	2.31643	5.11605
	0.945621	0.655857	10.2484	9.29457	19.6834	6.64431	14.8674	1.71911	4.14043
fold change to EV	1.04305	0.764202	9.48833	8.44597	17.384	6.95344	15.5963	1.72372	4.99541
	0.981426	0.780845	9.1455	9.09816	18.8414	6.84979	19.4343	2.38968	5.27784
	0.975526	0.676597	10.5725	9.58851	20.3058	6.85444	15.3376	1.77347	4.27137
