# Supplementary material for: TRIM5α restricts poxviruses and is antagonized by CypA and the viral protein C6
Source: Nature. 2023 Aug 9;620(7975):873–80. doi: 10.1038/s41586-023-06401-0 (PMC10447239; doi:10.1038/s41586-023-06401-0)
Supplement: Supplementary file 8 — Source Data Fig. 5 [file 41586_2023_6401_MOESM8_ESM.xlsx]

## Sheet: 5d
virus titre pfu/mL
	CsA			NIM811			Alisporivir
DMSO	1	3	5	1	3	5	1	3	5
48000000	42000000	31000000	21000000	37000000	36000000	25000000	41000000	35000000	31000000
47000000	41000000	34000000	19000000	38000000	39000000	26000000	40000000	40000000	34000000
55000000	40000000	31000000	18000000	45000000	36000000	27000000	50000000	37000000	35000000

## Sheet: 5e
virus titre pfu/mL
DMSO	CsA	NIM811	Alisporivir
2158333	1050000	1.025e+06	1433333
1958333	533333	908333	1566667
2350000	816667	1050000	1616667

## Sheet: 5f
virus titre pfu/mL
DMSO	CsA	NIM811	Alisporivir
5190900	3061300	2262700	1996500
4924700	2262700	2928200	3194400
5457100	2928200	1331000	2928200
