# Supplementary material for: TRIM5α restricts poxviruses and is antagonized by CypA and the viral protein C6
Source: Nature. 2023 Aug 9;620(7975):873–80. doi: 10.1038/s41586-023-06401-0 (PMC10447239; doi:10.1038/s41586-023-06401-0)
Supplement: Supplementary file 9 — Source Data Extended Data Fig. 1 [file 41586_2023_6401_MOESM9_ESM.xlsx]

## Sheet: ED1d
Exp1		B14 + WT ub	C6 + WT ub	C6 + K48	C6 + K63
	N70A higher bands band intensity	9630	21700	8070	15100
	unmodified N70A intensity	72600	95100	67900	72700
	higher bands normalised to unmodified	0.132645	0.228181	0.118851	0.207703
	relative to WT	0.581314	1	0.520864	0.910256
Exp2		B14 + WT ub	C6 + WT ub	C6 + K48	C6 + K63
	N70A higher bands band intensity	8750	14800	5150	7500
	unmodified N70A intensity	46100	56100	30400	28900
	higher bands normalised to unmodified	0.189805	0.263815	0.169408	0.259516
	relative to WT	0.719463	1	0.642147	0.983704
Exp3		B14 + WT ub	C6 + WT ub	C6 + K48	C6 + K63
	N70A higher bands band intensity	11700	12700	5320	9890
	unmodified N70A intensity	92200	64900	51800	55200
	higher bands normalised to unmodified	0.126898	0.195686	0.102703	0.179167
	relative to WT	0.648479	1	0.524835	0.915584
