# Supplementary material for: TRIM5α restricts poxviruses and is antagonized by CypA and the viral protein C6
Source: Nature. 2023 Aug 9;620(7975):873–80. doi: 10.1038/s41586-023-06401-0 (PMC10447239; doi:10.1038/s41586-023-06401-0)
Supplement: Supplementary file 10 — Source Data Extended Data Fig. 2 [file 41586_2023_6401_MOESM10_ESM.xlsx]

## Sheet: ED2c
virus titre pfu/mL
WT	KO1	KO2
2725000	5125000	5300000
2730000	5260000	6580000
2790000	6080000	6795000

## Sheet: ED2d
virus titre pfu/mL
WT	KO1	KO2
4.44e+07	53400000	55400000
38600000	54600000	53600000
38600000	56600000	53800000

## Sheet: ED2e
plaque area (µM2)
WT	KO1	KO2
3810.7	8403.7	9314.1
4285.8	8555.7	10316.5
5070.4	9243.9	10452.3
6197.1	9392.7	11418
6836.2	9428.2	11795.4
6935.4	9554.7	12486.2
	10238.4	12689.7
	11988.9	14664.2
	12094.9
	12810.1
	13652.5
	15050.3

## Sheet: ED2f
virus titre pfu/mL
WT	KO1	KO2
96250	837500	700000
312500	837500	737500
387500	775000	737500

## Sheet: ED2i
plaque area (µM2)
EV -	EV +	T5a -	T5a +	T5g -	T5g +	T5d -	T5d +
1663.2	1656.9	2333.1	1465.1	1559.4	2068.3	2235.6	2405.6
1970.1	1691.9	2402.6	1488.5	1590.7	2091.5	2318	2681.3
2008.1	1714.3	2470.6	1526.3	2148.9	2740.6	2401	2705.4
2024.3	1726	2503.6	1546.7	2173	3081.4	2441.8	2971
2093.1	1731.9	2528.9	1580.7	2413.8	3263.7	2461.5	3165.1
2153.2	1766.8	2736.3	1612.5	2565.6	3416.7	2524.3	3267.1
2166.2	1797.7	2742.1	1645.2	2664.7	3508.3	2712.2	3358.7
2198	1805.6	2753.1	1761.3	2819.4	3522.4	2748	3404.6
2262.1	1832.5	2759	1796.2	2932.1	3597.2	2832.1	3551
2347.1	1894.3	2972.6	1818	2959.2	3860.7	2865.7	3662.7
2352.7	1965.4	3102.3	1818.5	3157.7	3955.3	2898.5	3831.5
2355.2	1988.8	3126.8	1902.8	3322.3	4016.7	2950.5	3870.1
2370.1	1993.9	3244.4	2000.7	3333.9	4079.8	3026.9	4115.3
2385.2	1995.8	3263.3	2024.1	3405.3	4143.4	3103.9	4236.7
2385.8	1997.3	3292.3	2036.8	3419.1	4412.3	3119.7	4418.7
2414.5	2024.9	3327.3	2116.2	3445.1	4501.1	3153.9	4435.7
2433.6	2034.1	3368.5	2142.7	3520	4501.1	3161.7	4849.6
2447.2	2072.3	3382.5	2148.2	3536.5	4513.3	3171.5	4937
2496.9	2159.6	3407.7	2235.7	3720.6	4553.4	3219.4	4939.4
2501.4	2227.4	3459.8	2385.9	3741.9	4574.1	3289.7	5198.3
2571.9	2231.2	3482.3	2476.7	3748.5	4656.2	3326.6	5377
2580.1	2316.6	3520.7	2479.3	3985.9	4798.6	3343.1	5485.6
2617.3	2337.9	3540	2483.9	4013.5	4824.6	3346	5585
2690.7	2421.4	3596.7	2592.2	4061.8	4883.9	3347.9	5654.4
2731.3	2515.3	3661.8	2663.6	4205.6	5038.1	3447.6	5711.1
2753.8	2532.2	3749.6	2676.1	4221.2	5118.3	3454.2	5738.4
2780.1	2566.5	3879.3	2691.1	4250.7	5289.8	3489.9	5925.9
2789.3	2571.2	3906.8	2693.1	4322.4	5346.8	3541.5	6049.9
2803.9	2628.1	4047.8	2749.2	4346	5409.2	3544.4	6253.3
2841.8	2699.8	4067.5	2832.7	4384.6	5478.5	3632.2	6537
2883.1	2715.6	4127.2	2856.9	4439.6	5515.6	3648.5	6702.6
2901.5	2731.1	4177.6	2866	4501.8	5521.8	3810	6822.7
2963.3	2733.4	4219	2871	4572.4	5640.1	3995	6871.3
2967.3	2754	4286	2994.8	4583	5682.6	4008.7	6928.9
2992.8	2768.6	4326.9	3033.3	4631.7	5957.5	4039	7426.6
3036.8	2873.8	4327.7	3034.9	4702.4	6019.3	4142.6	7573.2
3073.1	2908	4347.4	3037.3	4805.1	6210.6	4165.3	8216.6
3130.6	3005.2	4378.8	3153.8	4832.8	6252.4	4226.2	8327.3
3146.8	3016.5	4411.6	3164.8	4907.9	6260.4	4264.6	8383.7
3275.4	3122.3	4450.8	3170.7	4933	6260.4	4268.7	8419.1
3337.6	3142.5	4473.7	3197.9	5095.7	6339.7	4346	8428.9
3397	3149.1	4483	3211	5142.4	6384.6	4469.6	8687
3534.3	3164.3	4549.5	3225.3	5210.6	6384.6	4497.7	9003.1
3638.1	3191.3	4557	3312.6	5227.1	6431.2	4794.8	9238
3646.8	3304.7	4577.1	3331	5240.8	6616.9	5090.2	10128.3
3656.3	3403.7	4620.9	3339.9	5358.2	6702.5	5273.5	10783.2
3660	3445.9	4747.5	3342	5388.6	6740.2	5430.1	10906.8
3702.4	3476.1	4819	3432.3	5424.3	6890	5453	13706.8
3751	3499.6	4835.3	3452.5	5492.6	6911.7	5570.1
3778.7	3500.3	4877	3463.8	5539.2	6923.9	5607
3791.3	3635	5015.4	3507.2	5553.3	7228	5692.2
3805.8	3650.4	5044.9	3514.2	5557.7	7426.5	5707.1
3877.4	3696.8	5109.2	3531.5	5602.6	7426.5	5779
3887.4	3706.5	5208.6	3546.4	5610.2	7482.5	5870.7
3888.8	3845.5	5238.5	3587	5622.3	7596.4	5952
3951.6	3867.4	5309.1	3627.7	5643.8	7642.5	5994.6
3970.4	3981.6	5338.7	3686.5	5653.5	7655.1	6007.4
4070.9	4031.3	5548.7	3733.4	5755.3	7941.8	6029.6
4140.1	4044.4	5554.5	3831.5	5825.7	7953.6	6159.2
4235.8	4107.4	5674.4	3982.7	5999.8	8217.2	6203.4
4248.6	4119.3	5755.2	4009	6015.9	8364.1	6204.6
4304	4170.2	5896.1	4140.3	6078.2	8396.4	6282
4496.5	4188.4	5942.7	4149.4	6271.6	8437.5	6292.1
4539.6	4408.3	5974.3	4150.3	6290.7	8455.7	6337
4573.6	4486	6230.7	4176.9	6297.8	8518.8	6805.2
4684.7	4525.3	6276.4	4197.3	6410.9	8600	6851.9
4762.2	4591.9	6705.3	4206.7	6519.2	8650.1	6854.4
4906.8	4617.9	6823.4	4400.5	6733.3	8746	7011.1
4958.4	4651.8	6832.3	4409.2	6840.4	8760.3	7023.2
5005.8	4752			6951	8904	7128.3
5255.5	4908.3			7186.4	9154.5	7182.2
5341	5057.7			7194.1	9407.1	7470
				7414.5	9693.6	7618.4
				7453.1	9869.5
				7535.1
				7667.4
				7713
				8021.9
				8257.9
				8371.3

## Sheet: ED2j
virus titre pfu/mL
EV -	EV +	T5a -	T5a +	T5g -	T5g +	T5d -	T5d +
8400000	8.2e+06	23400000	8.2e+06	12000000	22000000	6000000	10000000
8800000	8400000	18000000	9400000	12200000	23400000	6200000	9800000
8000000	8000000	22000000	9600000	17800000	22000000	5600000	9200000

## Sheet: ED2k
virus titre pfu/mL
EV -	EV +	T5a -	T5a +	T5g -	T5g +	T5d -	T5d +
24500000	27500000	42500000	20500000	41000000	57000000	31500000	37000000
20000000	24000000	43500000	28500000	44000000	58500000	31000000	36000000
35500000	32500000	45000000	31000000	46000000	61500000	30000000	36500000

## Sheet: ED2n
virus titre pfu/mL
EV -	EV +	T5a -	T5a +	T5g -	T5g +	T5d -	T5d +
2140000	1900000	3400000	1600000	2260000	1700000	1800000	2460000
2400000	2480000	2800000	1740000	2320000	2000000	2000000	2800000
2540000	2600000	3060000	1800000	2800000	3000000	3400000	2860000

## Sheet: ED2q
virus titre pfu/mL
EV -	EV +	T5a WT -	T5a WT +	L19R -	L19R +	N70A -	N70A +	R119E -	R119E +	dSPRY -	dSPRY +
1940000	2000000	3200000	1580000	5000000	5000000	22000000	880000	3800000	3800000	1900000	2000000
1960000	2000000	3220000	1600000	5400000	5600000	19600000	1000000	4260000	3960000	1960000	2000000
2080000	2160000	3440000	1600000	5400000	6200000		1200000	4480000	4040000	2000000	2060000
relative virus titre
EV -	EV +	T5a WT -	T5a WT +	L19R -	L19R +	N70A -	N70A +	R119E -	R119E +	DSPRY -	DSPRY +
0.973244	1.00334	0.973631	0.48073	0.949367	0.949367	1.05769	0.042308	0.909091	0.909091	0.972696	1.02389
0.983278	1.00334	0.979716	0.486815	1.02532	1.06329	0.942308	0.048077	1.01914	0.947368	1.00341	1.02389
1.04348	1.08361	1.04665	0.486815	1.02532	1.17721		0.057692	1.07177	0.966507	1.02389	1.05461
