# Supplementary material for: TRIM5α restricts poxviruses and is antagonized by CypA and the viral protein C6
Source: Nature. 2023 Aug 9;620(7975):873–80. doi: 10.1038/s41586-023-06401-0 (PMC10447239; doi:10.1038/s41586-023-06401-0)
Supplement: Supplementary file 11 — Source Data Extended Data Fig. 3 [file 41586_2023_6401_MOESM11_ESM.xlsx]

## Sheet: ED3c
virus titre pfu/mL
WT	KO1	KO2
32200000	18400000	16200000
33600000	17600000	14000000
34000000	19400000	14400000

## Sheet: ED3d
virus titre pfu/mL
T5-/-	DKO1	DKO2
19000000	18200000	20000000
18000000	16400000	19200000
18000000	22000000	19000000

## Sheet: ED3h
virus titre pfu/mL
EV -	EV +	CypA WT -	CypA WT +	R55A -	R55A +	F113A -	F113A +
5600000	7200000	5400000	9200000	11000000	5600000	4000000	6000000
5800000	7400000	5600000	11800000	12000000	6800000	6200000	6400000
6060000	7600000	5800000	13800000	12600000	7600000	14600000	20200000
6100000	7800000	6400000	14600000	13000000	8200000	15600000	21600000
29200000	8520000			17800000	36200000	33200000	22800000
30200000	10780000			20200000	40400000	37800000	24400000
35400000	33000000
42000000	37400000
