# Supplementary material for: TRIM5α restricts poxviruses and is antagonized by CypA and the viral protein C6
Source: Nature. 2023 Aug 9;620(7975):873–80. doi: 10.1038/s41586-023-06401-0 (PMC10447239; doi:10.1038/s41586-023-06401-0)
Supplement: Supplementary file 12 — Source Data Extended Data Fig. 5 [file 41586_2023_6401_MOESM12_ESM.xlsx]

## Sheet: ED5b
	band intensity
IP1	L3 L3	L3 T5	L3 ZAP	L3 CypA	L3 CsA	L3 R55A	L3 F113A	L3 T5 CypA	L3 T5 CsA	L3 T5 R55A	L3 T5 F113A
HA L3 band intensity	1330	3600	1240	1750	2050	2510		3430	6150	3020	5110
TAP L3 band intensity	39700	76300	36800	47100	56400	71200	72500	79000	101000	55000	87200
HA normalised to TAP	0.0335013	0.0471822	0.0336957	0.037155	0.0363475	0.0352528	0	0.0434177	0.0608911	0.0549091	0.0586009
relative to L3+L3	1	1.40837	1.0058	1.10906	1.08496	1.05228	0	1.296	1.81758	1.63902	1.74922
IP2	L3 L3	L3 T5	L3 ZAP	L3 CypA	L3 CsA	L3 R55A	L3 F113A	L3 T5 CypA	L3 T5 CsA	L3 T5 R55A	L3 T5 F113A
HA L3 band intensity	758	1680	464	812	809	592		806	1790	1330	1740
TAP L3 band intensity	231000	294000	211000	209000	213000	159000	217000	171000	294000	190000	204000
HA normalised to TAP	0.00328139	0.00571429	0.00219905	0.00388517	0.00379812	0.00372327	0	0.00471345	0.00608844	0.007	0.00852941
relative to L3+L3	1	1.74142	0.67016	1.184	1.15748	1.13466	0	1.43642	1.85545	2.13325	2.59933
IP3	L3 L3	L3 T5	L3 ZAP	L3 CypA	L3 CsA	L3 R55A	L3 F113A	L3 T5 CypA	L3 T5 CsA	L3 T5 R55A	L3 T5 F113A
HA L3 band intensity	551	1700	551	676	523	601	439	1220	1650	1390	1550
TAP L3 band intensity	251000	444000	387000	416000	304000	360000	256000	392000	447000	398000	413000
HA normalised to TAP	0.00219522	0.00382883	0.00142377	0.001625	0.00172039	0.00166944	0.00171484	0.00311224	0.00369128	0.00349246	0.00375303
relative to L3+L3	1	1.74417	0.648579	0.740245	0.783701	0.760491	0.781172	1.41774	1.68151	1.59094	1.70964

## Sheet: ED5d
	band intensity
IP1	N1+L3	L3+L3	L3+L3+T5WT	L3+L3+L19R	L3+L3+CypA
HA L3 band intensity	881	10200	19200	11500	9360
TAP L3 band intensity	629000	1210000	1350000	1220000	1140000
HA normalised to TAP	0.00140064	0.00842975	0.0142222	0.00942623	0.00821053
relative to L3+L3	0.166154	1	1.68715	1.11821	0.973994
IP2	N1+L3	L3+L3	L3+L3+T5WT	L3+L3+L19R	L3+L3+CypA
HA L3 band intensity	430	5300	14400	7580	4980
TAP L3 band intensity	189000	1230000	1800000	1580000	1230000
HA normalised to TAP	0.00227513	0.00430894	0.008	0.00479747	0.00404878
relative to L3+L3	0.528002	1	1.8566	1.11337	0.939623
IP3	N1+L3	L3+L3	L3+L3+T5WT	L3+L3+L19R	L3+L3+CypA
HA L3 band intensity	519	6650	14200	7230	5140
TAP L3 band intensity	308000	1320000	1580000	1240000	976000
HA normalised to TAP	0.00168506	0.00503788	0.00898734	0.00583065	0.00526639
relative to L3+L3	0.334479	1	1.78395	1.15736	1.04536
