# Supplementary material for: TRIM5α restricts poxviruses and is antagonized by CypA and the viral protein C6
Source: Nature. 2023 Aug 9;620(7975):873–80. doi: 10.1038/s41586-023-06401-0 (PMC10447239; doi:10.1038/s41586-023-06401-0)
Supplement: Supplementary file 13 — Source Data Extended Data Fig. 6 [file 41586_2023_6401_MOESM13_ESM.xlsx]

## Sheet: ED6d
Sample Name	Target Name	CT 1	CT 2	average
EV_M	GAPDH	17.6713	17.7459	17.7086
EV_M	GAPDH	17.8677	17.6456	17.7567
EV_M	GAPDH	17.275	17.2489	17.262
EV_4H	GAPDH	17.4241	17.5302	17.4772
EV_4H	GAPDH	17.3619	17.3368	17.3494
EV_4H	GAPDH	17.0763	17.1058	17.091
L3_4H	GAPDH	18.2295	18.3889	18.3092
L3_4H	GAPDH	17.7209	17.4045	17.5627
L3_4H	GAPDH	17.7929	17.7195	17.7562
Sample Name	Target Name	CT 1	CT 2	average	dct	average	ddct	RQ	average
EV_M	IL6_2010	31.157	31.7756	31.4663	13.7577	14.0412	-0.283511	1.21715	1.04813
EV_M	IL6_2010	31.1532	31.7062	31.4297	13.673		-0.36813	1.29068
EV_M	IL6_2010	31.9332	31.9763	31.9548	14.6928		0.651641	0.636556
EV_4H	IL6_2010	32.0599	31.5708	31.8154	14.3382	14.2861	0.297053	0.813913	0.845277
EV_4H	IL6_2010	31.5625	31.8415	31.702	14.3526		0.311457	0.805828
EV_4H	IL6_2010	31.223	31.2943	31.2586	14.1676		0.12644	0.916089
L3_4H	IL6_2010	30.7298	30.9045	30.8172	12.508	12.5934	-1.53319	2.89424	2.73209
L3_4H	IL6_2010	30.0161	30.2532	30.1346	12.5719		-1.46923	2.76874
L3_4H	IL6_2010	30.2589	30.6539	30.4564	12.7001		-1.34101	2.53329
Sample Name	Target Name	CT 1	CT 2	average	dct	average	ddct	RQ	average
EV_M	CCL2	28.7628	28.5315	28.6472	10.9385	11.0291	-0.0905937	1.06481	1.00244
EV_M	CCL2	28.8145	28.6547	28.7346	10.9779		-0.0512155	1.03614
EV_M	CCL2	28.5281	28.3377	28.4329	11.1709		0.141809	0.906382
EV_4H	CCL2	28.71	28.4655	28.5877	11.1106	11.1912	0.0814568	0.945103	0.894542
EV_4H	CCL2	28.6487	28.5617	28.6052	11.2558		0.226696	0.85459
EV_4H	CCL2	28.1156	28.4808	28.2982	11.2071		0.177989	0.883934
L3_4H	CCL2	27.5008	27.5041	27.5024	9.19322	9.21646	-1.83591	3.56996	3.52348
L3_4H	CCL2	27.0521	26.8015	26.9268	9.36411		-1.66502	3.17117
L3_4H	CCL2	26.9565	26.7401	26.8483	9.09205		-1.93709	3.82931
Sample Name	Target Name	CT 1	CT 2	average	dct	average	ddct	RQ	average
EV_M	CXCL8	26.1455	26.1455	26.1455	8.43689	8.51087	-0.0739759	1.05261	1.00068
EV_M	CXCL8	26.3331	26.2991	26.3161	8.55941		0.0485427	0.966913
EV_M	CXCL8	25.8367	25.7599	25.7983	8.5363		0.0254332	0.982526
EV_4H	CXCL8	26.2703	26.1004	26.1854	8.7082	8.61907	0.197336	0.87216	0.931709
EV_4H	CXCL8	25.7847	25.7793	25.782	8.43262		-0.0782483	1.05574
EV_4H	CXCL8	25.7794	25.8354	25.8074	8.71638		0.205511	0.867232
L3_4H	CXCL8	24.5387	24.5101	24.5244	6.21524	6.25626	-2.29563	4.90969	4.77341
L3_4H	CXCL8	23.8179	23.8157	23.8168	6.25407		-2.2568	4.77931
L3_4H	CXCL8	24.0261	24.0853	24.0557	6.29947		-2.2114	4.63124
Sample Name	Target Name	CT 1	CT 2	average	dct	average	ddct	RQ	average
EV_M	NFKBIA	26.1455	24.1567	25.1511	7.4425	7.55283	-0.110336	1.07948	1.00161
EV_M	NFKBIA	26.3331	24.3386	25.3358	7.57915		0.0263144	0.981926
EV_M	NFKBIA	25.8367	23.961	24.8988	7.63685		0.0840213	0.943424
EV_4H	NFKBIA	26.2703	24.0811	25.1757	7.69855	7.63897	0.145716	0.90393	0.94328
EV_4H	NFKBIA	25.7847	23.9844	24.8845	7.53519		-0.0176433	1.0123
EV_4H	NFKBIA	25.7794	23.769	24.7742	7.68319		0.130356	0.913606
L3_4H	NFKBIA	24.5387	24.0775	24.3081	5.99893	6.05198	-1.5539	2.9361	2.83133
L3_4H	NFKBIA	23.8179	23.416	23.6169	6.05423		-1.4986	2.82568
L3_4H	NFKBIA	24.0261	23.6919	23.859	6.10277		-1.45006	2.7322
Sample Name	Target Name	CT 1	CT 2	average
EV_M	GAPDH	17.9345	17.8483	17.8914
EV_M	GAPDH	17.9378	17.8714	17.9046
EV_M	GAPDH	17.9312	17.8253	17.8783
EV_4H	GAPDH	17.7873	17.7032	17.7453
EV_4H	GAPDH	17.7653	17.6108	17.688
EV_4H	GAPDH	17.7818	17.7537	17.7678
L3_4H	GAPDH	17.384	17.5763	17.4802
L3_4H	GAPDH	17.6331	17.6268	17.6299
L3_4H	GAPDH	17.4823	17.6137	17.548
Sample Name	Target Name	CT 1	CT 2	average	dct	average	ddct	RQ	average
EV_M	CXCL10	32.0915	32.1239	32.1077	14.2163	14.2163	0	1	1.0029
EV_M	CXCL10	32.2409	32.2696	32.2553	14.3507		0.134437	0.911025
EV_M	CXCL10	31.942	31.9781	31.9601	14.0818		-0.134437	1.09766
EV_4H	CXCL10	31.4185	31.9708	31.6946	13.9494	13.7482	-0.266869	1.20319	1.38985
EV_4H	CXCL10	31.2216	31.4375	31.3295	13.6415		-0.574726	1.48939
EV_4H	CXCL10	31.7012	31.1416	31.4214	13.6536		-0.562625	1.47695
L3_4H	CXCL10	30.2826	30.7476	30.5151	13.0349	13.0269	-1.18132	2.26784	2.29245
L3_4H	CXCL10	30.6427	30.3018	30.4722	12.8423		-1.37394	2.59177
L3_4H	CXCL10	30.6537	30.8493	30.7515	13.2035		-1.01273	2.01772

## Sheet: ED6e
	firefly and renilla luciferase
	EV	EV	T5 WT	T5 WT	L19R	L19R	N70A	N70A	dSPRY	dSPRY	EV
	C1	EV	EV	L3	EV	L3	EV	L3	EV	L3	L3
firefly	14286	7617	62381	147743	7371	72569	192161	119821	14877	48578	56540
	15247	5822	78763	142881	8033	82837	199105	148259	11955	56641	61057
	13463	6682	73482	167694	9184	78880	200183	149874	15304	66436	63232
	EV	EV	T5 WT	T5 WT	L19R	L19R	N70A	N70A	dSPRY	dSPRY	EV
	C1	EV	EV	L3	EV	L3	EV	L3	EV	L3	L3
renilla	4211	25205	13241	10840	21052	12011	17456	6807	15101	7862	8593
	4103	20289	18243	10341	19874	12551	14145	7935	14215	7712	9662
	3542	24450	16566	13597	28308	13989	16432	8456	15936	10471	10038
firefly:renilla	3.39254	0.302202	4.7112	13.6294	0.350133	6.04188	11.0083	17.6026	0.985167	6.17883	6.57977
	3.71606	0.286954	4.31744	13.8169	0.404196	6.60003	14.076	18.6842	0.841013	7.34453	6.31929
	3.80096	0.273292	4.43571	12.3332	0.324431	5.63872	12.1825	17.724	0.960341	6.34476	6.29926
fold change to EV	11.8009	1.0512	16.3878	47.4096	1.21793	21.0165	38.2921	61.2302	3.42687	21.4929	22.8876
	12.9262	0.99816	15.0181	48.0618	1.40599	22.958	48.963	64.9924	2.92544	25.5477	21.9815
	13.2215	0.95064	15.4295	42.9005	1.12852	19.6141	42.3765	61.6524	3.34052	22.0701	21.9118
