# Supplementary material for: TRIM5α restricts poxviruses and is antagonized by CypA and the viral protein C6
Source: Nature. 2023 Aug 9;620(7975):873–80. doi: 10.1038/s41586-023-06401-0 (PMC10447239; doi:10.1038/s41586-023-06401-0)
Supplement: Supplementary file 14 — Source Data Extended Data Fig. 8 [file 41586_2023_6401_MOESM14_ESM.xlsx]

## Sheet: ED8b
	band intensity
IP1
	DMSO	CsA	NIM811	Alisporivir
L3 band intensity	5660	2740	3850	1930
CypA band intensity	1460000	915000	1470000	1000000
L3 normalised to CypA	0.00387671	0.00299454	0.00261905	0.00193
relative to DMSO	1	0.772442	0.675585	0.497845
IP2
	DMSO	CsA	NIM811	Alisporivir
CypA band intensity	1150000	1040000	1410000	1090000
L3 band intensity	1810	1110	1410	1250
L3 normalised to CypA	0.00157391	0.00106731	0.001	0.00114679
relative to DMSO	1	0.678124	0.635359	0.728623
IP3
	DMSO	CsA	NIM811	Alisporivir
L3 band intensity	2530	1030	1900	566
CypA band intensity	159000	80900	148000	68300
L3 normalised to CypA	0.0159119	0.0127318	0.0128378	0.00828697
relative to DMSO	1	0.800139	0.806805	0.520802
IP4
	DMSO	CsA	NIM811	Alisporivir
L3 band intensity	534	231	234	236
CypA band intensity	83100	53500	65200	60400
L3 normalised to CypA	0.00642599	0.00431776	0.00358896	0.00390728
relative to DMSO	1	0.671921	0.558506	0.608044

## Sheet: ED8c
	band intensity
IP1
	DMSO	CsA	NIM811	Alisporivir
L3 band intensity	1210	472	715	621
CypA band intensity	12800	23900	19800	19100
L3 normalised to CypA	0.0945312	0.019749	0.0361111	0.0325131
relative to DMSO	1	0.208915	0.382002	0.34394
IP2
	DMSO	CsA	NIM811	Alisporivir
L3 band intensity	2380	1270	1250	765
CypA band intensity	812000	763000	631000	808000
L3 normalised to CypA	0.00293103	0.00166448	0.00198098	0.000946782
relative to DMSO	1	0.567882	0.675865	0.32302
IP3
	DMSO	CsA	NIM811	Alisporivir
L3 band intensity	1550	263	823	573
CypA band intensity	5090000	3790000	4290000	5120000
L3 normalised to CypA	0.000304519	6.93931e-05	0.000191841	0.000111914
relative to DMSO	1	0.227878	0.629983	0.367511

## Sheet: ED8d
virus titre pfu/mL
DMSO	CsA
	1	3	5
31000000	28000000	32000000	28000000
27000000	24000000	29000000	27000000
28000000	29000000	30000000	25000000

## Sheet: ED8e
virus titre pfu/mL
DMSO	5
79500000	71500000
75000000	72500000
70000000	75000000

## Sheet: ED8f
relative plaque area
DMSO	CsA	DMSO	NIM811	DMSO	Alisporivir
1.02677	0.573165	1.18788	0.712968	1.19984	0.659515
1.01798	0.592505	1.19067	0.707793	0.677825	0.724138
0.888464	0.588695	1.09433	0.61066	0.981194	0.621279
1.27145	0.446576	0.831199	0.668382	0.765784	0.941702
1.01417	0.52921	1.17076	0.581998	1.04366	0.699366
1.3201	0.51954	0.652459	0.626185	1.21527	0.732934
0.855938	0.594556	1.23884	0.5816	1.24399	0.48593
1.00919	0.569941	1.26113	0.652061	1.12408	0.703315
0.864143	0.726712	0.56926	0.640119	1.19948	0.353453
0.922455	0.542397	0.916787	0.545773	0.794505	0.58466
1.05051	0.202483	1.10827	0.539005	1.09536	0.541578
0.949121	0.588695	1.2472	0.726901	0.940446	0.611047
1.21754	0.503717	0.985655	0.714162	1.17345	0.605662
0.776527	0.498442	0.947837	0.605087	1.04402	0.593994
0.954689	0.3405	1.25078	0.619816	1.00812	0.798095
0.780922	0.586937	1.00874	0.430727	0.855179	0.436385
0.960256	0.186073	0.345139	0.438688	1.03648	0.242696
1.09153	0.253763	1.13852	0.696646	1.21204	0.19351
1.02824	0.174059	0.854553	0.422765	0.94619	0.529012
	0.536438		0.696646	0.670644	0.32509
	0.524522		0.599912	0.772426	0.481981
	0.612626		0.5402		0.579274
	0.565351		0.83717		0.247004
	0.476172		0.426348		0.513395

## Sheet: ED8g
plaque area					relative plaque area
RPXV		CMLV			RPXV		CMLV
DMSO	CsA	DMSO	CsA		DMSO	CsA	DMSO	CsA
3261.39	1586.11	1921.92	719.061		1.07275	0.521712	1.03747	0.388156
4105.67	1254.09	1544.37	817.719		1.35046	0.412502	0.833666	0.441413
3644.64	1967.46	2151.49	967.602		1.19881	0.647147	1.1614	0.522321
3225.34	1481.76	1859.31	783.568		1.0609	0.487389	1.00368	0.422978
2806.05	1625.95	1847.93	481.904		0.922981	0.534817	0.997532	0.260137
3200.68	1453.3	1944.69	451.548		1.05278	0.478028	1.04976	0.24375
2864.86	1724.61	1825.16	601.431		0.942327	0.567268	0.985242	0.324658
3857.13	1764.45	1921.92	459.137		1.26871	0.580373	1.03747	0.247847
4069.62	1944.69	2126.83	643.171		1.3386	0.639659	1.14808	0.34719
2627.7	1491.25	1891.57	622.301		0.86432	0.490509	1.02109	0.335924
3728.11	1635.44	2310.86	483.801		1.22627	0.537938	1.24743	0.261161
4173.97	1652.51	1662	920.171		1.37293	0.543554	0.897164	0.496717
2077.5	2071.81	2045.25	555.897		0.683343	0.681471	1.10404	0.300079
3475.78	1599.39	1880.18	781.671		1.14327	0.52608	1.01494	0.421954
3240.52	2339.32	1861.21	762.698		1.06589	0.769463	1.0047	0.411712
3039.41	2132.52	1345.16	343.404		0.99974	0.701441	0.726129	0.185373
3986.14	1229.42	1542.47	829.102		1.31114	0.404389	0.832642	0.447558
1766.35	1576.62	2481.62	785.465		0.580998	0.518592	1.3396	0.424002
3608.59	1424.84	2079.4	443.959		1.18696	0.468667	1.12248	0.239653
2145.8	1976.94	2367.78	671.63		0.705809	0.650268	1.27815	0.362553
1853.62	675.424	2115.44	665.938		0.609704	0.222164	1.14194	0.35948
2202.72	1942.79	2111.65	747.52		0.724531	0.639035	1.13989	0.403519
3210.16	1005.55	2363.99	599.534		1.05591	0.330751	1.2761	0.323634
3204.47	1895.36	2584.07	1052.98		1.05403	0.623433	1.39491	0.568409
3033.72	1563.34	1766.35	540.719		0.997868	0.514223	0.953493	0.291886
1407.77	1411.56	2519.56	462.931		0.463051	0.464299	1.36008	0.249895
2707.39	1828.96	1902.95	350.993		0.89053	0.601591	1.02723	0.18947
3608.59	1660.1	1311.01	561.589		1.18696	0.54605	0.707694	0.303151
3553.57	1701.84	1335.67	552.103		1.16886	0.55978	0.721009	0.298031
2849.68	1362.23	1197.17	802.541		0.937334	0.448073	0.646245	0.43322
2028.17	1747.38	1377.41	584.356		0.667118	0.574757	0.74354	0.315441
3572.54	1466.58	1350.85			1.1751	0.482396	0.729202
2506.28	1125.08	1352.75			0.82438	0.370066	0.730226
2280.51	1172.51	1745.48			0.750117	0.385667	0.942227
3303.13	2145.8	1897.26			1.08648	0.705809	1.02416
3219.65	500.877	1853.62			1.05903	0.164751	1.0006
	978.986	1711.33				0.322014	0.923792
	941.041	1656.31				0.309533	0.894092
	1548.16	1483.66				0.509231	0.800893
	2424.7					0.797545
	2107.86					0.693328
	2026.27					0.666493
	2088.88					0.687087
	1959.87					0.644651
	1976.94					0.650268
	2566.99					0.84435
	1180.1					0.388164
	1436.23					0.472412
